# Supplementary material for: Blood cell parameters and risk of nonalcoholic fatty liver disease: a comprehensive Mendelian randomization study
Source: BMC Med Genomics. 2024 Apr 23;17:102. doi: 10.1186/s12920-024-01879-7 (PMC11040836; doi:10.1186/s12920-024-01879-7)
Supplement: Supplementary file 4 — Supplementary Material 4 [file 12920_2024_1879_MOESM4_ESM.xls]

## Sheet: TableS1
Table S4 The whole IVs for blood cell indices
Se.Exposure	Pval.Exposure	Chr.Exposure	Pos.Exposure	Beta.Exposure	Samplesize.Exposure	Id.Exposure	SNP	Effect_Allele.Exposure	Other_Allele.Exposure	Eaf.Exposure	Exposure	Mr_Keep.Exposure	Pval_Origin.Exposure	Data_Source.Exposure	Eaf2	Maf	P	Fstat
0.00364017	1.22e-16	1	212549357	0.0301437	170223	ebi-a-GCST004634	rs1774247	T	C	0.379	Basophil percentage of granulocytes	TRUE	reported	igd	0.621	0.379	0.000402677	68.5717
0.005672	2.4e-81	1	236102886	0.10835	170223	ebi-a-GCST004634	rs6701752	A	G	0.8923	Basophil percentage of granulocytes	TRUE	reported	igd	0.1077	0.1077	0.00213913	364.905
0.00352994	1.95e-08	1	21506276	-0.0198249	170223	ebi-a-GCST004634	rs12097415	A	T	0.5466	Basophil percentage of granulocytes	TRUE	reported	igd	0.4534	0.4534	0.000185263	31.5415
0.00352421	7.13e-12	1	205144363	-0.0241586	170223	ebi-a-GCST004634	rs11579220	T	G	0.4383	Basophil percentage of granulocytes	TRUE	reported	igd	0.5617	0.4383	0.000275983	46.991
0.00472172	1.36e-12	1	27094156	0.0334657	170223	ebi-a-GCST004634	rs34502618	G	A	0.1648	Basophil percentage of granulocytes	TRUE	reported	igd	0.8352	0.1648	0.000295021	50.2336
0.00587454	6.18e-15	1	87739219	-0.0458224	170223	ebi-a-GCST004634	rs1537061	C	T	0.0983	Basophil percentage of granulocytes	TRUE	reported	igd	0.9017	0.0983	0.000357301	60.8419
0.00353683	1.62e-13	1	159175354	0.0260905	170223	ebi-a-GCST004634	rs12075	A	G	0.58	Basophil percentage of granulocytes	TRUE	reported	igd	0.42	0.42	0.00031958	54.4166
0.00473247	2.61e-08	2	242464587	-0.0263392	170223	ebi-a-GCST004634	rs59932381	G	A	0.1658	Basophil percentage of granulocytes	TRUE	reported	igd	0.8342	0.1658	0.000181942	30.9759
0.00441672	2.67e-12	2	112184806	0.0308917	170223	ebi-a-GCST004634	rs4533474	C	A	0.72	Basophil percentage of granulocytes	TRUE	reported	igd	0.28	0.28	0.000287303	48.9191
0.00516975	7.9e-11	2	145348025	0.033616	170223	ebi-a-GCST004634	rs10187896	G	A	0.8657	Basophil percentage of granulocytes	TRUE	reported	igd	0.1343	0.1343	0.000248329	42.2813
0.00366245	5.73e-10	2	148800730	0.0226991	170223	ebi-a-GCST004634	rs12105411	T	C	0.3542	Basophil percentage of granulocytes	TRUE	reported	igd	0.6458	0.3542	0.00022561	38.4122
0.0036184	4.88e-10	2	8439629	-0.0225172	170223	ebi-a-GCST004634	rs10165200	A	G	0.3713	Basophil percentage of granulocytes	TRUE	reported	igd	0.6287	0.3713	0.000227446	38.7249
0.00661669	3.96e-09	2	213845428	0.0389463	170223	ebi-a-GCST004634	rs73987604	G	A	0.0768	Basophil percentage of granulocytes	TRUE	reported	igd	0.9232	0.0768	0.000203491	34.6454
0.00367436	2.55e-12	3	187456594	-0.0257217	170223	ebi-a-GCST004634	rs3733018	C	A	0.6338	Basophil percentage of granulocytes	TRUE	reported	igd	0.3662	0.3662	0.000287801	49.0039
0.00958908	1.02e-08	3	128297689	0.0549142	170223	ebi-a-GCST004634	rs74535412	A	G	0.0365	Basophil percentage of granulocytes	TRUE	reported	igd	0.9635	0.0365	0.000192625	32.7952
0.00565613	1.92e-139	3	128306757	-0.142183	170223	ebi-a-GCST004634	rs13089722	A	G	0.1072	Basophil percentage of granulocytes	TRUE	reported	igd	0.8928	0.1072	0.00369853	631.905
0.00358929	9.82e-10	3	3108242	-0.0219387	170223	ebi-a-GCST004634	rs340829	G	T	0.4255	Basophil percentage of granulocytes	TRUE	reported	igd	0.5745	0.4255	0.000219428	37.3594
0.0047975	3.4e-25	3	3203504	0.0497499	170223	ebi-a-GCST004634	rs17027750	G	A	0.1594	Basophil percentage of granulocytes	TRUE	reported	igd	0.8406	0.1594	0.000631338	107.535
0.00388053	2.32e-16	3	46250652	-0.0318374	170223	ebi-a-GCST004634	rs3181077	T	C	0.7171	Basophil percentage of granulocytes	TRUE	reported	igd	0.2829	0.2829	0.000395278	67.3113
0.00749997	1.13e-13	3	128682198	-0.055685	170223	ebi-a-GCST004634	rs56003704	A	G	0.0599	Basophil percentage of granulocytes	TRUE	reported	igd	0.9401	0.0599	0.000323742	55.1255
0.0036354	5.42e-11	4	74703999	-0.023844	170223	ebi-a-GCST004634	rs16850073	T	C	0.3749	Basophil percentage of granulocytes	TRUE	reported	igd	0.6251	0.3749	0.000252654	43.0179
0.0035767	1.78e-17	4	74956538	0.0304291	170223	ebi-a-GCST004634	rs882638	A	G	0.6039	Basophil percentage of granulocytes	TRUE	reported	igd	0.3961	0.3961	0.000425021	72.3783
0.00437555	5.98e-26	4	87970127	-0.0460949	170223	ebi-a-GCST004634	rs17604480	A	C	0.1995	Basophil percentage of granulocytes	TRUE	reported	igd	0.8005	0.1995	0.000651537	110.978
0.00619687	3.5e-10	5	98157520	-0.0388849	170223	ebi-a-GCST004634	rs111887461	A	G	0.0925	Basophil percentage of granulocytes	TRUE	reported	igd	0.9075	0.0925	0.000231259	39.3742
0.00423391	3.48e-26	5	126091428	0.0448182	170223	ebi-a-GCST004634	rs2271352	C	G	0.2281	Basophil percentage of granulocytes	TRUE	reported	igd	0.7719	0.2281	0.000657842	112.052
0.00359297	4.41e-09	5	150846612	-0.0210836	170223	ebi-a-GCST004634	rs357618	G	A	0.3862	Basophil percentage of granulocytes	TRUE	reported	igd	0.6138	0.3862	0.000202244	34.4332
0.00352563	1.31e-13	6	22340391	0.0261084	170223	ebi-a-GCST004634	rs724744	G	T	0.5013	Basophil percentage of granulocytes	TRUE	reported	igd	0.4987	0.4987	0.000322054	54.838
0.0036746	3.45e-12	6	135499460	0.0255682	170223	ebi-a-GCST004634	rs9376098	A	T	0.3499	Basophil percentage of granulocytes	TRUE	reported	igd	0.6501	0.3499	0.00028434	48.4145
0.00356883	1.62e-11	7	75247329	-0.0240412	170223	ebi-a-GCST004634	rs1186222	T	C	0.4619	Basophil percentage of granulocytes	TRUE	reported	igd	0.5381	0.4619	0.000266518	45.3791
0.00494473	3.41e-08	7	148972600	0.027289	170223	ebi-a-GCST004634	rs34252345	A	G	0.1469	Basophil percentage of granulocytes	TRUE	reported	igd	0.8531	0.1469	0.000178893	30.4568
0.00391531	3.17e-08	7	143081942	0.021659	170223	ebi-a-GCST004634	rs11772895	C	G	0.2787	Basophil percentage of granulocytes	TRUE	reported	igd	0.7213	0.2787	0.000179741	30.6013
0.00516009	3.97e-14	8	6823565	-0.0390197	170223	ebi-a-GCST004634	rs2702912	G	C	0.8659	Basophil percentage of granulocytes	TRUE	reported	igd	0.1341	0.1341	0.000335807	57.1805
0.00422094	1.09e-14	8	130626164	0.0326209	170223	ebi-a-GCST004634	rs10100356	A	G	0.2277	Basophil percentage of granulocytes	TRUE	reported	igd	0.7723	0.2277	0.000350754	59.7267
0.00449863	3.45e-21	8	61646351	-0.0425033	170223	ebi-a-GCST004634	rs35440906	CA	C	0.187	Basophil percentage of granulocytes	TRUE	reported	igd	0.813	0.187	0.00052413	89.2647
0.0041079	2.07e-15	10	960761	0.0326045	170223	ebi-a-GCST004634	rs12762973	G	C	0.2377	Basophil percentage of granulocytes	TRUE	reported	igd	0.7623	0.2377	0.000369944	62.9956
0.00359215	3.75e-08	10	26740256	0.0197646	170223	ebi-a-GCST004634	rs12770943	C	A	0.3892	Basophil percentage of granulocytes	TRUE	reported	igd	0.6108	0.3892	0.000177816	30.2735
0.00362334	2.31e-09	10	99091766	-0.0216469	170223	ebi-a-GCST004634	rs945189	G	C	0.6203	Basophil percentage of granulocytes	TRUE	reported	igd	0.3797	0.3797	0.000209635	35.6918
0.00351216	1.54e-09	10	64887856	0.0212138	170223	ebi-a-GCST004634	rs10822143	T	C	0.5045	Basophil percentage of granulocytes	TRUE	reported	igd	0.4955	0.4955	0.000214278	36.4824
0.0034985	5.73e-10	11	128185850	-0.0216822	170223	ebi-a-GCST004634	rs10893844	C	G	0.5039	Basophil percentage of granulocytes	TRUE	reported	igd	0.4961	0.4961	0.000225594	38.4094
0.00842934	1.38e-23	11	72943483	0.0843738	170223	ebi-a-GCST004634	rs149467613	A	G	0.0487	Basophil percentage of granulocytes	TRUE	reported	igd	0.9513	0.0487	0.00058824	100.19
0.00350064	2.43e-08	11	89948871	-0.0195267	170223	ebi-a-GCST004634	rs10765278	C	T	0.5007	Basophil percentage of granulocytes	TRUE	reported	igd	0.4993	0.4993	0.000182753	31.1141
0.00554083	8.8e-09	11	2323198	-0.031873	170223	ebi-a-GCST004634	rs734095	G	C	0.1139	Basophil percentage of granulocytes	TRUE	reported	igd	0.8861	0.1139	0.000194354	33.0896
0.00358118	3.31e-17	12	66779537	-0.0302077	170223	ebi-a-GCST004634	rs61925898	G	A	0.4433	Basophil percentage of granulocytes	TRUE	reported	igd	0.5567	0.4433	0.000417814	71.1505
0.00400965	1.33e-38	14	23585333	0.0521008	170223	ebi-a-GCST004634	rs4982731	T	C	0.7342	Basophil percentage of granulocytes	TRUE	reported	igd	0.2658	0.2658	0.000990894	168.838
0.00370937	3.51e-10	15	50233770	-0.0232742	170223	ebi-a-GCST004634	rs12915576	A	G	0.3324	Basophil percentage of granulocytes	TRUE	reported	igd	0.6676	0.3324	0.000231223	39.3681
0.00349525	1.04e-13	15	91009484	-0.0259891	170223	ebi-a-GCST004634	rs2074585	A	G	0.5143	Basophil percentage of granulocytes	TRUE	reported	igd	0.4857	0.4857	0.000324688	55.2867
0.00371488	1.36e-08	16	16123048	-0.0210918	170223	ebi-a-GCST004634	rs875740	A	C	0.6669	Basophil percentage of granulocytes	TRUE	reported	igd	0.3331	0.3331	0.000189338	32.2354
0.00375293	2.15e-12	16	88517722	0.0263618	170223	ebi-a-GCST004634	rs12447180	C	T	0.3223	Basophil percentage of granulocytes	TRUE	reported	igd	0.6777	0.3223	0.000289778	49.3406
0.0038383	8.59e-13	16	87922036	0.0274492	170223	ebi-a-GCST004634	rs8056952	G	A	0.3505	Basophil percentage of granulocytes	TRUE	reported	igd	0.6495	0.3505	0.000300354	51.1419
0.0103475	1.69e-40	18	60920854	-0.137866	170223	ebi-a-GCST004634	rs17758695	T	C	0.0299	Basophil percentage of granulocytes	TRUE	reported	igd	0.9701	0.0299	0.00104177	177.516
0.00366082	1.26e-39	19	33759961	-0.048222	170223	ebi-a-GCST004634	rs10401672	T	C	0.3708	Basophil percentage of granulocytes	TRUE	reported	igd	0.6292	0.3708	0.00101829	173.512
0.0106923	2.81e-16	19	38925079	0.0874766	170223	ebi-a-GCST004634	rs71356805	C	G	0.0277	Basophil percentage of granulocytes	TRUE	reported	igd	0.9723	0.0277	0.000393054	66.9324
0.00413257	1.41e-11	19	836149	-0.0279254	170223	ebi-a-GCST004634	rs57228624	C	T	0.2566	Basophil percentage of granulocytes	TRUE	reported	igd	0.7434	0.2566	0.000268178	45.6618
0.00401886	1.98e-10	19	19787767	0.0255713	170223	ebi-a-GCST004634	rs12983292	A	G	0.257	Basophil percentage of granulocytes	TRUE	reported	igd	0.743	0.257	0.000237782	40.4851
0.0102853	7.59e-70	19	33751852	-0.181706	170223	ebi-a-GCST004634	rs12151289	C	G	0.0316	Basophil percentage of granulocytes	TRUE	reported	igd	0.9684	0.0316	0.00183017	312.104
0.00375233	3.68e-11	20	1920578	-0.0248265	170223	ebi-a-GCST004634	rs6045559	T	C	0.3282	Basophil percentage of granulocytes	TRUE	reported	igd	0.6718	0.3282	0.000257098	43.7748
0.00487963	1.07e-14	20	31268102	0.0377233	170223	ebi-a-GCST004634	rs6087972	G	A	0.1535	Basophil percentage of granulocytes	TRUE	reported	igd	0.8465	0.1535	0.000350974	59.7641
0.0041743	1.67e-11	20	31179500	-0.0281028	170223	ebi-a-GCST004634	rs4911102	T	C	0.234	Basophil percentage of granulocytes	TRUE	reported	igd	0.766	0.234	0.000266194	45.3238
0.0119582	1.64e-17	21	36792624	0.101849	170223	ebi-a-GCST004634	rs150498232	G	A	0.0259	Basophil percentage of granulocytes	TRUE	reported	igd	0.9741	0.0259	0.00042597	72.5399
0.00351428	2.51e-08	22	45632528	-0.0195845	170223	ebi-a-GCST004634	rs5766582	T	C	0.4741	Basophil percentage of granulocytes	TRUE	reported	igd	0.5259	0.4741	0.000182413	31.0561
0.00572164	4.77e-08	1	114303808	0.0312375	171996	ebi-a-GCST004631	rs6679677	A	C	0.1016	Basophil percentage of white cells	TRUE	reported	igd	0.8984	0.1016	0.000173268	29.8062
0.00348265	2.9e-08	1	21350691	0.0193195	171996	ebi-a-GCST004631	rs34602121	A	G	0.4474	Basophil percentage of white cells	TRUE	reported	igd	0.5526	0.4474	0.000178886	30.7728
0.00468013	5.08e-11	1	27094156	0.0307415	171996	ebi-a-GCST004631	rs34502618	G	A	0.1648	Basophil percentage of white cells	TRUE	reported	igd	0.8352	0.1648	0.000250788	43.1449
0.00403393	1.05e-08	1	198974904	-0.0230804	171996	ebi-a-GCST004631	rs10919615	T	C	0.7563	Basophil percentage of white cells	TRUE	reported	igd	0.2437	0.2437	0.000190296	32.7359
0.00349296	2.13e-15	1	205144363	-0.0277108	171996	ebi-a-GCST004631	rs11579220	T	G	0.4382	Basophil percentage of white cells	TRUE	reported	igd	0.5618	0.4382	0.000365792	62.937
0.00360824	7.67e-15	1	212549357	0.0280463	171996	ebi-a-GCST004631	rs1774247	T	C	0.3792	Basophil percentage of white cells	TRUE	reported	igd	0.6208	0.3792	0.000351147	60.4165
0.00582324	1.85e-16	1	87739219	-0.0479343	171996	ebi-a-GCST004631	rs1537061	C	T	0.0983	Basophil percentage of white cells	TRUE	reported	igd	0.9017	0.0983	0.000393798	67.7577
0.00350594	7.43e-16	1	159175354	0.0282695	171996	ebi-a-GCST004631	rs12075	A	G	0.5801	Basophil percentage of white cells	TRUE	reported	igd	0.4199	0.4199	0.000377872	65.0163
0.00562438	3.11e-82	1	236102886	0.108039	171996	ebi-a-GCST004631	rs6701752	A	G	0.8924	Basophil percentage of white cells	TRUE	reported	igd	0.1076	0.1076	0.00214073	368.983
0.00438821	6.51e-12	2	145328876	-0.0301381	171996	ebi-a-GCST004631	rs13413446	C	T	0.1961	Basophil percentage of white cells	TRUE	reported	igd	0.8039	0.1961	0.00027417	47.1685
0.00599702	9.17e-11	2	213722994	0.038861	171996	ebi-a-GCST004631	rs75497452	A	C	0.094	Basophil percentage of white cells	TRUE	reported	igd	0.906	0.094	0.00024408	41.9906
0.00469297	1.75e-08	2	242464587	-0.0264439	171996	ebi-a-GCST004631	rs59932381	G	A	0.1658	Basophil percentage of white cells	TRUE	reported	igd	0.8342	0.1658	0.000184568	31.7505
0.00358664	2.96e-11	2	8439629	-0.0238453	171996	ebi-a-GCST004631	rs10165200	A	G	0.3713	Basophil percentage of white cells	TRUE	reported	igd	0.6287	0.3713	0.000256921	44.2003
0.00437694	7.13e-13	2	112184806	0.0314128	171996	ebi-a-GCST004631	rs4533474	C	A	0.7198	Basophil percentage of white cells	TRUE	reported	igd	0.2802	0.2802	0.000299381	51.5071
0.00355831	3.73e-14	3	3108242	-0.0269372	171996	ebi-a-GCST004631	rs340829	G	T	0.4256	Basophil percentage of white cells	TRUE	reported	igd	0.5744	0.4256	0.000333084	57.3076
0.00364311	6.75e-11	3	187456594	-0.0237749	171996	ebi-a-GCST004631	rs3733018	C	A	0.6337	Basophil percentage of white cells	TRUE	reported	igd	0.3663	0.3663	0.000247552	42.5881
0.0038466	3.95e-20	3	46250652	-0.0353476	171996	ebi-a-GCST004631	rs3181077	T	C	0.7171	Basophil percentage of white cells	TRUE	reported	igd	0.2829	0.2829	0.000490721	84.4424
0.00561073	5.06e-136	3	128306757	-0.139275	171996	ebi-a-GCST004631	rs13089722	A	G	0.107	Basophil percentage of white cells	TRUE	reported	igd	0.893	0.107	0.00356974	616.173
0.00744086	3.26e-12	3	128682198	-0.0518319	171996	ebi-a-GCST004631	rs56003704	A	G	0.0598	Basophil percentage of white cells	TRUE	reported	igd	0.9402	0.0598	0.000282038	48.5225
0.00950189	1.14e-08	3	128297689	0.0542357	171996	ebi-a-GCST004631	rs74535412	A	G	0.0365	Basophil percentage of white cells	TRUE	reported	igd	0.9635	0.0365	0.000189387	32.5796
0.00475383	1.45e-28	3	3203504	0.0527062	171996	ebi-a-GCST004631	rs17027750	G	A	0.1596	Basophil percentage of white cells	TRUE	reported	igd	0.8404	0.1596	0.00071418	122.922
0.00354053	4.05e-27	4	88016514	-0.0381849	171996	ebi-a-GCST004631	rs151450	A	G	0.3994	Basophil percentage of white cells	TRUE	reported	igd	0.6006	0.3994	0.000675826	116.317
0.00356337	6.43e-09	4	79659218	-0.0206862	171996	ebi-a-GCST004631	rs7439923	G	A	0.397	Basophil percentage of white cells	TRUE	reported	igd	0.603	0.397	0.000195901	33.7004
0.00419659	1.31e-28	5	126091428	0.0465643	171996	ebi-a-GCST004631	rs2271352	C	G	0.2282	Basophil percentage of white cells	TRUE	reported	igd	0.7718	0.2282	0.000715293	123.114
0.00356133	5.13e-09	5	150846612	-0.020808	171996	ebi-a-GCST004631	rs357618	G	A	0.3864	Basophil percentage of white cells	TRUE	reported	igd	0.6136	0.3864	0.000198441	34.1375
0.00613915	6.13e-10	5	98187510	-0.0379827	171996	ebi-a-GCST004631	rs111536497	A	G	0.0909	Basophil percentage of white cells	TRUE	reported	igd	0.9091	0.0909	0.000222505	38.2781
0.00364299	1.25e-12	6	135499460	0.0258626	171996	ebi-a-GCST004631	rs9376098	A	T	0.3498	Basophil percentage of white cells	TRUE	reported	igd	0.6502	0.3498	0.000292943	50.3992
0.00347543	3.09e-12	6	109619377	0.0242369	171996	ebi-a-GCST004631	rs9320282	G	A	0.5209	Basophil percentage of white cells	TRUE	reported	igd	0.4791	0.4791	0.000282681	48.6331
0.00349428	2.89e-15	6	22340391	0.0275897	171996	ebi-a-GCST004631	rs724744	G	T	0.5014	Basophil percentage of white cells	TRUE	reported	igd	0.4986	0.4986	0.000362329	62.341
0.00456125	3.93e-08	7	92407405	-0.0250599	171996	ebi-a-GCST004631	rs111812139	GA	G	0.1838	Basophil percentage of white cells	TRUE	reported	igd	0.8162	0.1838	0.000175467	30.1846
0.00362444	1.73e-08	7	129685597	0.0204295	171996	ebi-a-GCST004631	rs56179563	A	G	0.3892	Basophil percentage of white cells	TRUE	reported	igd	0.6108	0.3892	0.000184686	31.7708
0.00388025	9.28e-09	7	143081942	0.0222856	171996	ebi-a-GCST004631	rs11772895	C	G	0.2787	Basophil percentage of white cells	TRUE	reported	igd	0.7213	0.2787	0.000191747	32.9856
0.00353754	1.19e-12	7	75247329	-0.0251404	171996	ebi-a-GCST004631	rs1186222	T	C	0.462	Basophil percentage of white cells	TRUE	reported	igd	0.538	0.462	0.000293559	50.5053
0.00349319	1.98e-09	8	6697258	0.0209581	171996	ebi-a-GCST004631	rs2978891	A	T	0.5061	Basophil percentage of white cells	TRUE	reported	igd	0.4939	0.4939	0.000209243	35.996
0.00418383	5.58e-13	8	130626164	0.0301667	171996	ebi-a-GCST004631	rs10100356	A	G	0.2277	Basophil percentage of white cells	TRUE	reported	igd	0.7723	0.2277	0.000302175	51.9879
0.00445943	1.28e-14	8	61646351	-0.0343735	171996	ebi-a-GCST004631	rs35440906	CA	C	0.1869	Basophil percentage of white cells	TRUE	reported	igd	0.8131	0.1869	0.000345319	59.4133
0.00511631	3.33e-17	8	6823565	-0.0431534	171996	ebi-a-GCST004631	rs2702912	G	C	0.866	Basophil percentage of white cells	TRUE	reported	igd	0.134	0.134	0.000413446	71.1396
0.00393919	3.99e-08	9	135879138	-0.0216311	171996	ebi-a-GCST004631	rs1633768	T	C	0.2758	Basophil percentage of white cells	TRUE	reported	igd	0.7242	0.2758	0.000175287	30.1535
0.00407206	2.84e-18	10	960761	0.0354991	171996	ebi-a-GCST004631	rs12762973	G	C	0.2377	Basophil percentage of white cells	TRUE	reported	igd	0.7623	0.2377	0.000441668	75.9978
0.00356054	1.9e-08	10	26740256	0.0200147	171996	ebi-a-GCST004631	rs12770943	C	A	0.3893	Basophil percentage of white cells	TRUE	reported	igd	0.6107	0.3893	0.000183683	31.5981
0.00350426	2.37e-10	11	89923880	-0.0221996	171996	ebi-a-GCST004631	rs10765271	G	C	0.4428	Basophil percentage of white cells	TRUE	reported	igd	0.5572	0.4428	0.00023328	40.1322
0.0054951	1.91e-12	11	2323198	-0.0386921	171996	ebi-a-GCST004631	rs734095	G	C	0.1138	Basophil percentage of white cells	TRUE	reported	igd	0.8862	0.1138	0.000288171	49.5779
0.00798704	1.4e-25	11	72946279	0.0834979	171996	ebi-a-GCST004631	rs74472890	C	T	0.05	Basophil percentage of white cells	TRUE	reported	igd	0.95	0.05	0.000635017	109.288
0.00346814	1.03e-10	11	128185850	-0.0224127	171996	ebi-a-GCST004631	rs10893844	C	G	0.5039	Basophil percentage of white cells	TRUE	reported	igd	0.4961	0.4961	0.000242757	41.7628
0.00355043	1.13e-17	12	66779537	-0.0303922	171996	ebi-a-GCST004631	rs61925898	G	A	0.4433	Basophil percentage of white cells	TRUE	reported	igd	0.5567	0.4433	0.000425852	73.2753
0.00397513	2.46e-41	14	23585333	0.0535311	171996	ebi-a-GCST004631	rs4982731	T	C	0.7343	Basophil percentage of white cells	TRUE	reported	igd	0.2657	0.2657	0.00105325	181.345
0.00346493	1.85e-20	15	91009484	-0.0321217	171996	ebi-a-GCST004631	rs2074585	A	G	0.5144	Basophil percentage of white cells	TRUE	reported	igd	0.4856	0.4856	0.000499428	85.9415
0.00367653	1.81e-10	15	50233770	-0.0234439	171996	ebi-a-GCST004631	rs12915576	A	G	0.3324	Basophil percentage of white cells	TRUE	reported	igd	0.6676	0.3324	0.000236354	40.661
0.00371941	9.92e-14	16	88517722	0.0276799	171996	ebi-a-GCST004631	rs12447180	C	T	0.3224	Basophil percentage of white cells	TRUE	reported	igd	0.6776	0.3224	0.000321901	55.3829
0.00356566	1.38e-08	16	16127235	-0.0202376	171996	ebi-a-GCST004631	rs2062541	A	G	0.6142	Basophil percentage of white cells	TRUE	reported	igd	0.3858	0.3858	0.000187257	32.2131
0.00380633	1.36e-12	16	87922036	0.0269811	171996	ebi-a-GCST004631	rs8056952	G	A	0.3504	Basophil percentage of white cells	TRUE	reported	igd	0.6496	0.3504	0.000292053	50.246
0.0102546	1.03e-46	18	60920854	-0.147176	171996	ebi-a-GCST004631	rs17758695	T	C	0.0299	Basophil percentage of white cells	TRUE	reported	igd	0.9701	0.0299	0.00119619	205.983
0.00375144	1.72e-09	19	46878989	-0.0225924	171996	ebi-a-GCST004631	rs4239538	A	G	0.3099	Basophil percentage of white cells	TRUE	reported	igd	0.6901	0.3099	0.000210823	36.268
0.0105982	1.88e-18	19	38925079	0.0928862	171996	ebi-a-GCST004631	rs71356805	C	G	0.0277	Basophil percentage of white cells	TRUE	reported	igd	0.9723	0.0277	0.000446402	76.8127
0.00362787	6.56e-48	19	33759961	-0.0527565	171996	ebi-a-GCST004631	rs10401672	T	C	0.3708	Basophil percentage of white cells	TRUE	reported	igd	0.6292	0.3708	0.00122799	211.467
0.00409436	6.86e-14	19	836149	-0.0306691	171996	ebi-a-GCST004631	rs57228624	C	T	0.2567	Basophil percentage of white cells	TRUE	reported	igd	0.7433	0.2567	0.000326114	56.108
0.0040429	3.97e-08	19	5813244	0.0222047	171996	ebi-a-GCST004631	rs2007774	A	T	0.276	Basophil percentage of white cells	TRUE	reported	igd	0.724	0.276	0.000175351	30.1647
0.00370903	1.07e-08	19	19467937	-0.0212127	171996	ebi-a-GCST004631	rs2285627	C	T	0.6675	Basophil percentage of white cells	TRUE	reported	igd	0.3325	0.3325	0.000190139	32.7089
0.010196	4.27e-72	19	33751852	-0.183083	171996	ebi-a-GCST004631	rs12151289	C	G	0.0316	Basophil percentage of white cells	TRUE	reported	igd	0.9684	0.0316	0.00187113	322.427
0.00493789	8.58e-17	20	31255829	0.0410976	171996	ebi-a-GCST004631	rs6058796	T	C	0.1452	Basophil percentage of white cells	TRUE	reported	igd	0.8548	0.1452	0.000402584	69.27
0.00407841	1.57e-14	20	31146939	-0.0313291	171996	ebi-a-GCST004631	rs911529	G	A	0.239	Basophil percentage of white cells	TRUE	reported	igd	0.761	0.239	0.000342963	59.0077
0.0107357	4.13e-08	20	60924052	-0.0588866	171996	ebi-a-GCST004631	rs117495689	A	G	0.0279	Basophil percentage of white cells	TRUE	reported	igd	0.9721	0.0279	0.000174895	30.0862
0.0118489	3.05e-18	21	36792624	0.103201	171996	ebi-a-GCST004631	rs150498232	G	A	0.0259	Basophil percentage of white cells	TRUE	reported	igd	0.9741	0.0259	0.000440861	75.8589
0.00357805	3.23e-08	21	39596365	0.0197813	171996	ebi-a-GCST004631	rs2009069	T	C	0.413	Basophil percentage of white cells	TRUE	reported	igd	0.587	0.413	0.000177673	30.5641
0.00348373	2.28e-08	22	45632528	-0.0194716	171996	ebi-a-GCST004631	rs5766582	T	C	0.474	Basophil percentage of white cells	TRUE	reported	igd	0.526	0.474	0.000181601	31.2399
0.00363378	1.71e-12	1	8504421	0.0256402	172275	ebi-a-GCST004606	rs159963	A	C	0.5826	Eosinophil counts	TRUE	reported	igd	0.4174	0.4174	0.00028892	49.7875
0.010319	2.03e-08	1	79411968	0.0578842	172275	ebi-a-GCST004606	rs41313381	A	C	0.0307	Eosinophil counts	TRUE	reported	igd	0.9693	0.0307	0.000182618	31.4659
0.00408193	1.01e-20	1	199012478	-0.0381039	172275	ebi-a-GCST004606	rs1036332	C	A	0.7379	Eosinophil counts	TRUE	reported	igd	0.2621	0.2621	0.000505552	87.137
0.00610677	2.01e-15	1	12099345	0.0484915	172275	ebi-a-GCST004606	rs35249183	G	A	0.0997	Eosinophil counts	TRUE	reported	igd	0.9003	0.0997	0.00036587	63.0526
0.00358834	2.04e-11	1	24199869	0.0240539	172275	ebi-a-GCST004606	rs3003334	A	G	0.5703	Eosinophil counts	TRUE	reported	igd	0.4297	0.4297	0.000260764	44.9344
0.00590455	5.93e-14	1	65423447	-0.0443407	172275	ebi-a-GCST004606	rs12408934	A	G	0.1012	Eosinophil counts	TRUE	reported	igd	0.8988	0.1012	0.000327241	56.3932
0.00549488	2.18e-14	1	87752000	0.041979	172275	ebi-a-GCST004606	rs6684992	T	A	0.1198	Eosinophil counts	TRUE	reported	igd	0.8802	0.1198	0.000338671	58.3637
0.00429809	5.28e-19	1	150595537	-0.0382796	172275	ebi-a-GCST004606	rs11204682	T	G	0.2247	Eosinophil counts	TRUE	reported	igd	0.7753	0.2247	0.000460216	79.3193
0.0160925	1.18e-08	1	150911337	0.0917647	172275	ebi-a-GCST004606	rs111548294	T	C	0.0129	Eosinophil counts	TRUE	reported	igd	0.9871	0.0129	0.000188712	32.5162
0.00357606	4.77e-09	1	23851787	-0.0209378	172275	ebi-a-GCST004606	rs3218148	A	G	0.5401	Eosinophil counts	TRUE	reported	igd	0.4599	0.4599	0.00019895	34.2805
0.00366423	1e-12	1	93738515	-0.0261269	172275	ebi-a-GCST004606	rs35797862	AAG	A	0.3782	Eosinophil counts	TRUE	reported	igd	0.6218	0.3782	0.000295026	50.84
0.0052048	1.76e-13	1	198666232	-0.0383376	172275	ebi-a-GCST004606	rs2296618	G	A	0.139	Eosinophil counts	TRUE	reported	igd	0.861	0.139	0.000314835	54.2546
0.00357995	9.83e-15	1	42368339	0.027714	172275	ebi-a-GCST004606	rs2786487	C	G	0.5584	Eosinophil counts	TRUE	reported	igd	0.4416	0.4416	0.000347753	59.9293
0.00390714	6.63e-15	1	101625883	0.0304422	172275	ebi-a-GCST004606	rs1754541	G	A	0.3006	Eosinophil counts	TRUE	reported	igd	0.6994	0.3006	0.000352256	60.7056
0.00359888	2.91e-08	1	167206102	0.0199623	172275	ebi-a-GCST004606	rs10918669	A	G	0.4984	Eosinophil counts	TRUE	reported	igd	0.5016	0.4984	0.000178561	30.7667
0.00550891	7.3e-09	1	221051566	-0.0318625	172275	ebi-a-GCST004606	rs41369048	G	A	0.1224	Eosinophil counts	TRUE	reported	igd	0.8776	0.1224	0.000194143	33.4521
0.00652305	2.17e-15	2	213898232	-0.0517353	172275	ebi-a-GCST004606	rs1586068	G	A	0.9174	Eosinophil counts	TRUE	reported	igd	0.0826	0.0826	0.000364999	62.9024
0.00388429	5.84e-93	2	102968867	-0.0794391	172275	ebi-a-GCST004606	rs5833013	TTA	T	0.3348	Eosinophil counts	TRUE	reported	igd	0.6652	0.3348	0.00242198	418.254
0.00403854	5.85e-53	2	213824045	-0.0618602	172275	ebi-a-GCST004606	rs12619285	G	A	0.265	Eosinophil counts	TRUE	reported	igd	0.735	0.265	0.00136007	234.622
0.00453321	4.27e-14	2	234113057	-0.0342368	172275	ebi-a-GCST004606	rs7346	A	G	0.1909	Eosinophil counts	TRUE	reported	igd	0.8091	0.1909	0.000330985	57.0387
0.00423104	1.21e-08	2	85747965	-0.0241125	172275	ebi-a-GCST004606	rs28404046	T	C	0.2326	Eosinophil counts	TRUE	reported	igd	0.7674	0.2326	0.000188489	32.4777
0.00458449	1.31e-08	2	231114995	0.0260604	172275	ebi-a-GCST004606	rs35857956	T	C	0.1858	Eosinophil counts	TRUE	reported	igd	0.8142	0.1858	0.000187532	32.3128
0.00362458	2.64e-08	2	65656969	0.0201676	172275	ebi-a-GCST004606	rs7569084	T	C	0.5838	Eosinophil counts	TRUE	reported	igd	0.4162	0.4162	0.000179677	30.9591
0.00364957	8.05e-39	2	97201682	0.0475609	172275	ebi-a-GCST004606	rs2579500	A	G	0.3889	Eosinophil counts	TRUE	reported	igd	0.6111	0.3889	0.000984842	169.829
0.00426211	1.65e-13	2	112388532	0.0314298	172275	ebi-a-GCST004606	rs4848100	T	C	0.768	Eosinophil counts	TRUE	reported	igd	0.232	0.232	0.000315555	54.3787
0.0037797	5.13e-16	2	8438693	-0.0306473	172275	ebi-a-GCST004606	rs346835	T	C	0.3297	Eosinophil counts	TRUE	reported	igd	0.6703	0.3297	0.000381489	65.7453
0.00365408	2.38e-10	2	28685961	-0.0231478	172275	ebi-a-GCST004606	rs11127153	A	T	0.4899	Eosinophil counts	TRUE	reported	igd	0.5101	0.4899	0.000232884	40.129
0.0036075	9.76e-10	2	61781994	-0.0220537	172275	ebi-a-GCST004606	rs778756	G	A	0.5793	Eosinophil counts	TRUE	reported	igd	0.4207	0.4207	0.000216887	37.3719
0.00407681	4.75e-24	2	242698640	-0.0412363	172275	ebi-a-GCST004606	rs34290285	A	G	0.2571	Eosinophil counts	TRUE	reported	igd	0.7429	0.2571	0.000593524	102.309
0.00375097	3.33e-13	3	33047283	0.0273087	172275	ebi-a-GCST004606	rs34064757	A	G	0.367	Eosinophil counts	TRUE	reported	igd	0.633	0.367	0.000307581	53.0041
0.003927	1.96e-14	3	112071413	-0.0300537	172275	ebi-a-GCST004606	rs62264129	T	A	0.2964	Eosinophil counts	TRUE	reported	igd	0.7036	0.2964	0.000339863	58.5692
0.00403157	1.81e-15	3	3153194	0.0320655	172275	ebi-a-GCST004606	rs6787336	A	G	0.2913	Eosinophil counts	TRUE	reported	igd	0.7087	0.2913	0.000367067	63.259
0.00363543	9.68e-19	3	12334991	-0.0321328	172275	ebi-a-GCST004606	rs2960422	A	G	0.602	Eosinophil counts	TRUE	reported	igd	0.398	0.398	0.00045328	78.1233
0.00388439	1.24e-14	3	188448320	0.0299548	172275	ebi-a-GCST004606	rs9825482	A	G	0.3102	Eosinophil counts	TRUE	reported	igd	0.6898	0.3102	0.000345076	59.4678
0.00740818	4.94e-21	3	42906116	0.0697149	172275	ebi-a-GCST004606	rs2228467	C	T	0.0616	Eosinophil counts	TRUE	reported	igd	0.9384	0.0616	0.000513787	88.557
0.00546734	1.88e-09	3	51769797	0.0328459	172275	ebi-a-GCST004606	rs11918567	A	G	0.1208	Eosinophil counts	TRUE	reported	igd	0.8792	0.1208	0.000209458	36.0915
0.00764233	1.36e-15	3	128682198	-0.0610569	172275	ebi-a-GCST004606	rs56003704	A	G	0.0599	Eosinophil counts	TRUE	reported	igd	0.9401	0.0599	0.000370369	63.8282
0.00855859	2.4e-08	3	10319168	0.0477574	172275	ebi-a-GCST004606	rs115313152	T	C	0.046	Eosinophil counts	TRUE	reported	igd	0.954	0.046	0.000180707	31.1366
0.00481101	1.45e-08	3	98516386	0.0272678	172275	ebi-a-GCST004606	rs73136067	G	C	0.1674	Eosinophil counts	TRUE	reported	igd	0.8326	0.1674	0.000186434	32.1235
0.00358617	3.22e-09	3	112662776	-0.0212297	172275	ebi-a-GCST004606	rs6769091	A	G	0.5432	Eosinophil counts	TRUE	reported	igd	0.4568	0.4568	0.000203383	35.0446
0.0147692	4.49e-08	3	128166312	-0.0807946	172275	ebi-a-GCST004606	rs116727083	A	G	0.0152	Eosinophil counts	TRUE	reported	igd	0.9848	0.0152	0.000173681	29.9258
0.0057361	4.23e-115	3	128316435	-0.130803	172275	ebi-a-GCST004606	rs4328821	G	A	0.1075	Eosinophil counts	TRUE	reported	igd	0.8925	0.1075	0.00300934	519.992
0.0115076	5.13e-09	3	128776664	-0.0672388	172275	ebi-a-GCST004606	rs79171715	C	A	0.0251	Eosinophil counts	TRUE	reported	igd	0.9749	0.0251	0.000198135	34.1401
0.00407766	1.95e-12	3	169487501	0.0286991	172275	ebi-a-GCST004606	rs9811216	C	T	0.2616	Eosinophil counts	TRUE	reported	igd	0.7384	0.2616	0.000287453	49.5347
0.00360596	1.71e-09	3	196508551	-0.0217177	172275	ebi-a-GCST004606	rs7630852	A	T	0.5542	Eosinophil counts	TRUE	reported	igd	0.4458	0.4458	0.00021051	36.2728
0.0114767	8.91e-12	4	103449131	-0.0783058	172275	ebi-a-GCST004606	rs113473633	G	A	0.0281	Eosinophil counts	TRUE	reported	igd	0.9719	0.0281	0.000270156	46.5531
0.00459509	1.05e-35	4	83547862	-0.0573153	172275	ebi-a-GCST004606	rs17005891	A	G	0.185	Eosinophil counts	TRUE	reported	igd	0.815	0.185	0.000902275	155.578
0.00434762	1.65e-48	4	38677062	0.063632	172275	ebi-a-GCST004606	rs68191221	G	A	0.215	Eosinophil counts	TRUE	reported	igd	0.785	0.215	0.0012419	214.212
0.00361985	1.15e-08	4	123560939	0.0206582	172275	ebi-a-GCST004606	rs62324212	A	C	0.4408	Eosinophil counts	TRUE	reported	igd	0.5592	0.4408	0.000189016	32.5686
0.00470446	3.65e-32	5	131461341	0.0555395	172275	ebi-a-GCST004606	rs152197	T	C	0.174	Eosinophil counts	TRUE	reported	igd	0.826	0.174	0.000808371	139.373
0.00350896	1.48e-96	5	131804347	0.0731662	172275	ebi-a-GCST004606	rs2248116	A	C	0.5626	Eosinophil counts	TRUE	reported	igd	0.4374	0.4374	0.00251737	434.77
0.00685077	7.04e-09	5	133466337	0.0396653	172275	ebi-a-GCST004606	rs34908535	A	G	0.0742	Eosinophil counts	TRUE	reported	igd	0.9258	0.0742	0.000194552	33.5226
0.00364521	6.52e-27	5	148200011	0.0391538	172275	ebi-a-GCST004606	rs56330463	C	T	0.5511	Eosinophil counts	TRUE	reported	igd	0.4489	0.4489	0.000669252	115.371
0.00397307	1.47e-10	5	98260237	-0.0254612	172275	ebi-a-GCST004606	rs161950	A	G	0.2783	Eosinophil counts	TRUE	reported	igd	0.7217	0.2783	0.00023833	41.0677
0.00366498	1.05e-34	5	141499041	0.0450362	172275	ebi-a-GCST004606	rs1036207	G	A	0.6161	Eosinophil counts	TRUE	reported	igd	0.3839	0.3839	0.000875745	150.999
0.00376501	2.54e-18	5	35844125	-0.0328697	172275	ebi-a-GCST004606	rs1961220	A	G	0.34	Eosinophil counts	TRUE	reported	igd	0.66	0.34	0.000442227	76.2174
0.00422778	4.22e-10	5	10624866	0.0264053	172275	ebi-a-GCST004606	rs10062687	G	T	0.2344	Eosinophil counts	TRUE	reported	igd	0.7656	0.2344	0.000226379	39.0079
0.0037127	1.33e-23	5	110427795	0.0371767	172275	ebi-a-GCST004606	rs79881201	T	C	0.3603	Eosinophil counts	TRUE	reported	igd	0.6397	0.3603	0.000581684	100.267
0.00545784	1.97e-12	5	150453888	-0.0384036	172275	ebi-a-GCST004606	rs73272842	A	G	0.1217	Eosinophil counts	TRUE	reported	igd	0.8783	0.1217	0.000287313	49.5105
0.00387634	2.71e-08	5	176757191	0.0215506	172275	ebi-a-GCST004606	rs12055081	T	C	0.3104	Eosinophil counts	TRUE	reported	igd	0.6896	0.3104	0.00017938	30.9079
0.00383148	1.32e-26	6	29748690	0.0409053	172275	ebi-a-GCST004606	rs1611236	A	G	0.68	Eosinophil counts	TRUE	reported	igd	0.32	0.32	0.000661175	113.978
0.00462243	3.91e-36	6	31330365	0.0580171	172275	ebi-a-GCST004606	rs9266322	A	G	0.1806	Eosinophil counts	TRUE	reported	igd	0.8194	0.1806	0.000913592	157.531
0.00399737	4.94e-20	6	135424179	-0.0366371	172275	ebi-a-GCST004606	rs35959442	G	C	0.2707	Eosinophil counts	TRUE	reported	igd	0.7293	0.2707	0.000487371	84.0018
0.00355752	7.81e-55	6	29935250	-0.0554814	172275	ebi-a-GCST004606	rs3893464	A	G	0.4883	Eosinophil counts	TRUE	reported	igd	0.5117	0.4883	0.00140982	243.218
0.0035719	1.06e-60	6	32587213	0.0587074	172275	ebi-a-GCST004606	rs28383314	C	T	0.6172	Eosinophil counts	TRUE	reported	igd	0.3828	0.3828	0.00156561	270.136
0.00500681	1.02e-21	6	376329	0.0479388	172275	ebi-a-GCST004606	rs55713716	A	G	0.7494	Eosinophil counts	TRUE	reported	igd	0.2506	0.2506	0.000531862	91.6742
0.0063257	1.99e-10	6	561527	-0.0402436	172275	ebi-a-GCST004606	rs13216590	A	G	0.0948	Eosinophil counts	TRUE	reported	igd	0.9052	0.0948	0.000234883	40.4736
0.00530744	2.47e-15	6	31523012	0.0420079	172275	ebi-a-GCST004606	rs111936749	T	C	0.2642	Eosinophil counts	TRUE	reported	igd	0.7358	0.2642	0.000363506	62.645
0.00756655	1.12e-08	6	42240704	0.0432204	172275	ebi-a-GCST004606	rs725978	A	G	0.0647	Eosinophil counts	TRUE	reported	igd	0.9353	0.0647	0.000189355	32.627
0.00372248	1.21e-27	6	90956409	-0.0405599	172275	ebi-a-GCST004606	rs62408225	G	A	0.3515	Eosinophil counts	TRUE	reported	igd	0.6485	0.3515	0.000688664	118.72
0.00364376	2.1e-21	6	107444153	0.0346155	172275	ebi-a-GCST004606	rs6568466	C	T	0.5471	Eosinophil counts	TRUE	reported	igd	0.4529	0.4529	0.000523591	90.2478
0.00414899	5.89e-54	7	20541865	-0.0641682	172275	ebi-a-GCST004606	rs10265538	C	T	0.2465	Eosinophil counts	TRUE	reported	igd	0.7535	0.2465	0.00138653	239.194
0.00456108	2.66e-13	7	75407141	0.0333433	172275	ebi-a-GCST004606	rs112719253	CT	C	0.2083	Eosinophil counts	TRUE	reported	igd	0.7917	0.2083	0.000310116	53.4413
0.00363036	1.2e-17	7	22785717	-0.0310503	172275	ebi-a-GCST004606	rs4722171	G	A	0.5908	Eosinophil counts	TRUE	reported	igd	0.4092	0.4092	0.000424449	73.1522
0.00438629	3.54e-09	7	92236829	0.0258975	172275	ebi-a-GCST004606	rs4272	G	A	0.2113	Eosinophil counts	TRUE	reported	igd	0.7887	0.2113	0.000202307	34.8591
0.00371044	1.69e-32	7	148869277	0.0440439	172275	ebi-a-GCST004606	rs4727027	A	G	0.6312	Eosinophil counts	TRUE	reported	igd	0.3688	0.3688	0.000817228	140.902
0.00362851	3.75e-14	7	3171020	-0.027465	172275	ebi-a-GCST004606	rs13223928	C	T	0.4988	Eosinophil counts	TRUE	reported	igd	0.5012	0.4988	0.000332457	57.2925
0.00635291	1.89e-09	7	50807425	-0.03816	172275	ebi-a-GCST004606	rs17548938	A	G	0.0861	Eosinophil counts	TRUE	reported	igd	0.9139	0.0861	0.000209391	36.08
0.00715584	1.72e-11	7	75419496	-0.0481427	172275	ebi-a-GCST004606	rs4639460	T	C	0.0921	Eosinophil counts	TRUE	reported	igd	0.9079	0.0921	0.000262666	45.2621
0.00457596	4.22e-37	7	75442730	-0.0582352	172275	ebi-a-GCST004606	rs2302006	G	T	0.1863	Eosinophil counts	TRUE	reported	igd	0.8137	0.1863	0.000939239	161.958
0.00360881	1.01e-08	7	128580042	-0.0206769	172275	ebi-a-GCST004606	rs3778753	G	A	0.4641	Eosinophil counts	TRUE	reported	igd	0.5359	0.4641	0.000190519	32.8275
0.00582146	5.13e-15	7	37403647	0.0455456	172275	ebi-a-GCST004606	rs77972791	G	A	0.105	Eosinophil counts	TRUE	reported	igd	0.895	0.105	0.000355183	61.2102
0.0144498	2.37e-10	7	50444152	0.0915391	172275	ebi-a-GCST004606	rs150640087	T	G	0.0162	Eosinophil counts	TRUE	reported	igd	0.9838	0.0162	0.000232898	40.1314
0.00603564	1.84e-18	7	92408370	-0.0529134	172275	ebi-a-GCST004606	rs445	T	C	0.0972	Eosinophil counts	TRUE	reported	igd	0.9028	0.0972	0.000445932	76.8563
0.00362486	7.85e-10	7	112782556	-0.0222855	172275	ebi-a-GCST004606	rs12705849	A	G	0.4079	Eosinophil counts	TRUE	reported	igd	0.5921	0.4079	0.000219354	37.797
0.00893384	6.27e-13	8	48651633	-0.0642749	172275	ebi-a-GCST004606	rs45577137	G	A	0.0461	Eosinophil counts	TRUE	reported	igd	0.9539	0.0461	0.000300368	51.7609
0.00625859	6.27e-16	8	61636887	-0.0505945	172275	ebi-a-GCST004606	rs35914442	G	A	0.0898	Eosinophil counts	TRUE	reported	igd	0.9102	0.0898	0.000379199	65.3504
0.00378791	2.07e-31	8	130599247	-0.0441625	172275	ebi-a-GCST004606	rs7840212	T	C	0.3372	Eosinophil counts	TRUE	reported	igd	0.6628	0.3372	0.000788394	135.926
0.00392618	1.34e-14	8	22957003	-0.0302373	172275	ebi-a-GCST004606	rs12545733	C	T	0.7011	Eosinophil counts	TRUE	reported	igd	0.2989	0.2989	0.000344171	59.3117
0.00460164	8.93e-10	8	119942830	-0.0281968	172275	ebi-a-GCST004606	rs6469787	C	T	0.1879	Eosinophil counts	TRUE	reported	igd	0.8121	0.1879	0.0002179	37.5465
0.00383002	2.48e-12	8	129036698	-0.0268267	172275	ebi-a-GCST004606	rs11787270	A	G	0.3166	Eosinophil counts	TRUE	reported	igd	0.6834	0.3166	0.000284699	49.06
0.00398537	3.46e-09	8	61625915	-0.0235459	172275	ebi-a-GCST004606	rs4472560	C	T	0.721	Eosinophil counts	TRUE	reported	igd	0.279	0.279	0.000202574	34.905
0.00736694	8.76e-16	8	145158607	0.0592532	172275	ebi-a-GCST004606	rs34173062	A	G	0.0749	Eosinophil counts	TRUE	reported	igd	0.9251	0.0749	0.000375374	64.6911
0.00403855	2.25e-114	9	6193455	-0.0917971	172275	ebi-a-GCST004606	rs2381416	A	C	0.737	Eosinophil counts	TRUE	reported	igd	0.263	0.263	0.00299009	516.657
0.00403528	4.2e-20	9	113636793	0.0370554	172275	ebi-a-GCST004606	rs551517	T	C	0.2683	Eosinophil counts	TRUE	reported	igd	0.7317	0.2683	0.000489239	84.3239
0.0219879	1.23e-10	9	135873560	0.141493	172275	ebi-a-GCST004606	rs147526093	T	A	0.0073	Eosinophil counts	TRUE	reported	igd	0.9927	0.0073	0.000240312	41.4092
0.0048235	1.62e-09	9	136949669	-0.0290955	172275	ebi-a-GCST004606	rs55931012	T	C	0.1643	Eosinophil counts	TRUE	reported	igd	0.8357	0.1643	0.000211161	36.385
0.00508718	1.12e-14	9	94096752	-0.0392951	172275	ebi-a-GCST004606	rs201272561	T	C	0.1578	Eosinophil counts	TRUE	reported	igd	0.8422	0.1578	0.000346218	59.6647
0.00381363	2.02e-08	9	139321086	0.0213941	172275	ebi-a-GCST004606	rs10747045	G	T	0.3343	Eosinophil counts	TRUE	reported	igd	0.6657	0.3343	0.000182646	31.4707
0.00366646	3.44e-11	9	117696336	-0.0242951	172275	ebi-a-GCST004606	rs726657	T	C	0.4071	Eosinophil counts	TRUE	reported	igd	0.5929	0.4071	0.000254807	43.9075
0.00742548	1.61e-14	9	135876034	0.0570168	172275	ebi-a-GCST004606	rs4962035	A	G	0.063	Eosinophil counts	TRUE	reported	igd	0.937	0.063	0.000342126	58.9592
0.00410586	3.94e-16	9	5075628	0.0334238	172275	ebi-a-GCST004606	rs10283564	G	C	0.2514	Eosinophil counts	TRUE	reported	igd	0.7486	0.2514	0.000384516	66.2672
0.00417401	2.62e-21	10	964685	0.0395561	172275	ebi-a-GCST004606	rs10904581	T	A	0.2389	Eosinophil counts	TRUE	reported	igd	0.7611	0.2389	0.00052104	89.808
0.00424008	5.82e-12	10	28784483	0.029189	172275	ebi-a-GCST004606	rs2807740	T	C	0.7693	Eosinophil counts	TRUE	reported	igd	0.2307	0.2307	0.00027501	47.3898
0.00393006	5.23e-09	10	89766043	-0.0229508	172275	ebi-a-GCST004606	rs10887774	A	G	0.2913	Eosinophil counts	TRUE	reported	igd	0.7087	0.2913	0.00019792	34.103
0.00375012	2.22e-11	10	8563209	-0.0250913	172275	ebi-a-GCST004606	rs7096441	G	A	0.3497	Eosinophil counts	TRUE	reported	igd	0.6503	0.3497	0.000259789	44.7663
0.0036353	1.81e-28	10	9043404	-0.0402331	172275	ebi-a-GCST004606	rs61840192	A	G	0.4301	Eosinophil counts	TRUE	reported	igd	0.5699	0.4301	0.000710486	122.485
0.00366855	5.78e-16	10	94450233	-0.0296925	172275	ebi-a-GCST004606	rs9420589	T	G	0.4314	Eosinophil counts	TRUE	reported	igd	0.5686	0.4314	0.000380117	65.5088
0.00363472	9.63e-23	10	26736240	-0.0356776	172275	ebi-a-GCST004606	rs3006802	C	T	0.5969	Eosinophil counts	TRUE	reported	igd	0.4031	0.4031	0.000558965	96.3484
0.0036826	1.49e-32	10	64388631	-0.0437518	172275	ebi-a-GCST004606	rs10995240	C	G	0.3687	Eosinophil counts	TRUE	reported	igd	0.6313	0.3687	0.000818662	141.149
0.00882502	7.36e-09	10	115348046	-0.0510315	172275	ebi-a-GCST004606	rs7080536	A	G	0.0441	Eosinophil counts	TRUE	reported	igd	0.9559	0.0441	0.000194061	33.438
0.00384029	7.95e-19	11	309127	0.0340276	172275	ebi-a-GCST004606	rs1059091	G	A	0.3207	Eosinophil counts	TRUE	reported	igd	0.6793	0.3207	0.000455527	78.5108
0.0035674	2.04e-41	11	76293758	0.0480899	172275	ebi-a-GCST004606	rs7936323	A	G	0.4768	Eosinophil counts	TRUE	reported	igd	0.5232	0.4768	0.00105372	181.718
0.00671822	8.33e-10	11	116610249	-0.0412401	172275	ebi-a-GCST004606	rs10466588	G	A	0.0763	Eosinophil counts	TRUE	reported	igd	0.9237	0.0763	0.000218682	37.6813
0.00356126	4.24e-15	11	128185850	0.0279479	172275	ebi-a-GCST004606	rs10893844	C	G	0.5039	Eosinophil counts	TRUE	reported	igd	0.4961	0.4961	0.000357366	61.5866
0.00360701	2.54e-13	11	108165407	0.026392	172275	ebi-a-GCST004606	rs582297	G	C	0.5555	Eosinophil counts	TRUE	reported	igd	0.4445	0.4445	0.000310665	53.5359
0.00780047	1.28e-11	11	116805064	0.0528139	172275	ebi-a-GCST004606	rs77204473	G	T	0.0553	Eosinophil counts	TRUE	reported	igd	0.9447	0.0553	0.000266022	45.8406
0.00384582	2.1e-12	11	61571382	-0.0270285	172275	ebi-a-GCST004606	rs174549	A	G	0.3091	Eosinophil counts	TRUE	reported	igd	0.6909	0.3091	0.000286628	49.3925
0.00360904	7.03e-24	11	65665256	0.0363658	172275	ebi-a-GCST004606	rs634534	G	A	0.5409	Eosinophil counts	TRUE	reported	igd	0.4591	0.4591	0.000589013	101.531
0.00387312	3.74e-09	12	4318723	0.0228332	172275	ebi-a-GCST004606	rs12820863	T	C	0.352	Eosinophil counts	TRUE	reported	igd	0.648	0.352	0.000201698	34.7541
0.00376398	2.96e-13	12	56449435	0.027462	172275	ebi-a-GCST004606	rs7302200	A	G	0.3411	Eosinophil counts	TRUE	reported	igd	0.6589	0.3411	0.000308897	53.231
0.00355583	1.19e-180	12	112007756	-0.101912	172275	ebi-a-GCST004606	rs653178	T	C	0.5168	Eosinophil counts	TRUE	reported	igd	0.4832	0.4832	0.00474548	821.417
0.00574093	5.26e-18	12	57489709	-0.0496453	172275	ebi-a-GCST004606	rs1059513	C	T	0.1071	Eosinophil counts	TRUE	reported	igd	0.8929	0.1071	0.000433891	74.7802
0.00356901	4.93e-08	12	109836089	0.0194645	172275	ebi-a-GCST004606	rs7958071	A	G	0.4649	Eosinophil counts	TRUE	reported	igd	0.5351	0.4649	0.000172621	29.7431
0.00375668	2.56e-09	12	121358735	-0.0223804	172275	ebi-a-GCST004606	rs61946384	A	C	0.345	Eosinophil counts	TRUE	reported	igd	0.655	0.345	0.000205975	35.4913
0.00446242	3.14e-11	12	980925	0.0296302	172275	ebi-a-GCST004606	rs11613704	A	C	0.2008	Eosinophil counts	TRUE	reported	igd	0.7992	0.2008	0.000255856	44.0883
0.00359376	2.03e-12	12	92519289	-0.0252731	172275	ebi-a-GCST004606	rs7135535	A	G	0.4495	Eosinophil counts	TRUE	reported	igd	0.5505	0.4495	0.000286993	49.4554
0.00388039	2.02e-13	13	41227865	0.0285107	172275	ebi-a-GCST004606	rs9577091	A	G	0.3063	Eosinophil counts	TRUE	reported	igd	0.6937	0.3063	0.000313261	53.9834
0.00714128	7.9e-09	13	50811220	-0.0412095	172275	ebi-a-GCST004606	rs9591325	C	T	0.0674	Eosinophil counts	TRUE	reported	igd	0.9326	0.0674	0.000193258	33.2995
0.00370183	2.16e-10	13	40351064	0.0235061	172275	ebi-a-GCST004606	rs7986796	T	G	0.6286	Eosinophil counts	TRUE	reported	igd	0.3714	0.3714	0.000233994	40.3202
0.00364744	1.31e-18	13	99877471	0.0321165	172275	ebi-a-GCST004606	rs7332672	T	C	0.6171	Eosinophil counts	TRUE	reported	igd	0.3829	0.3829	0.000449845	77.5309
0.00352357	4.16e-08	14	55764331	0.0193236	172275	ebi-a-GCST004606	rs12050099	C	G	0.4263	Eosinophil counts	TRUE	reported	igd	0.5737	0.4263	0.000174547	30.075
0.00357959	2.04e-08	14	103777606	-0.0200766	172275	ebi-a-GCST004606	rs8023039	G	A	0.5095	Eosinophil counts	TRUE	reported	igd	0.4905	0.4905	0.000182563	31.4564
0.00456712	5.05e-12	14	93118229	-0.0315328	172275	ebi-a-GCST004606	rs117068593	T	C	0.1914	Eosinophil counts	TRUE	reported	igd	0.8086	0.1914	0.000276629	47.6689
0.00355868	1.02e-32	14	23589057	0.0423929	172275	ebi-a-GCST004606	rs2239633	A	G	0.4844	Eosinophil counts	TRUE	reported	igd	0.5156	0.4844	0.000823054	141.907
0.00397193	1.89e-18	14	75975648	0.0348088	172275	ebi-a-GCST004606	rs175705	G	C	0.7192	Eosinophil counts	TRUE	reported	igd	0.2808	0.2808	0.000445614	76.8015
0.00730996	1.14e-20	14	94417531	0.0681416	172275	ebi-a-GCST004606	rs11555542	C	T	0.0638	Eosinophil counts	TRUE	reported	igd	0.9362	0.0638	0.000504143	86.894
0.00365985	2.29e-09	14	25461989	0.0218706	172275	ebi-a-GCST004606	rs2038700	C	T	0.3935	Eosinophil counts	TRUE	reported	igd	0.6065	0.3935	0.000207244	35.71
0.00374044	9.3e-14	14	35882492	0.0278679	172275	ebi-a-GCST004606	rs8020739	T	G	0.6429	Eosinophil counts	TRUE	reported	igd	0.3571	0.3571	0.000322108	55.5083
0.00391899	3.69e-15	15	80267007	-0.0308228	172275	ebi-a-GCST004606	rs58966963	T	TA	0.2983	Eosinophil counts	TRUE	reported	igd	0.7017	0.2983	0.000358937	61.8573
0.00392122	4.97e-10	15	91201273	-0.0243904	172275	ebi-a-GCST004606	rs2010672	T	G	0.3182	Eosinophil counts	TRUE	reported	igd	0.6818	0.3182	0.000224531	38.6893
0.00437874	1.64e-19	15	80257747	-0.0395628	172275	ebi-a-GCST004606	rs8033923	G	A	0.2099	Eosinophil counts	TRUE	reported	igd	0.7901	0.2099	0.000473639	81.6339
0.00389644	5.29e-11	15	67448899	0.0255707	172275	ebi-a-GCST004606	rs8032739	G	A	0.2964	Eosinophil counts	TRUE	reported	igd	0.7036	0.2964	0.00024993	43.067
0.00373768	4.7e-38	16	11210447	-0.0482038	172275	ebi-a-GCST004606	rs12935413	A	G	0.3529	Eosinophil counts	TRUE	reported	igd	0.6471	0.3529	0.000964533	166.323
0.00398239	6.11e-10	16	68294800	0.0246413	172275	ebi-a-GCST004606	rs7672	G	C	0.7139	Eosinophil counts	TRUE	reported	igd	0.2861	0.2861	0.000222188	38.2855
0.00363589	1.01e-17	16	30103160	0.0311708	172275	ebi-a-GCST004606	rs3809627	A	C	0.4018	Eosinophil counts	TRUE	reported	igd	0.5982	0.4018	0.000426449	73.497
0.00454048	7.14e-14	16	88559762	0.0339863	172275	ebi-a-GCST004606	rs118090537	A	G	0.2039	Eosinophil counts	TRUE	reported	igd	0.7961	0.2039	0.000325118	56.0272
0.00649651	4.55e-08	16	57418987	-0.0355229	172275	ebi-a-GCST004606	rs2239354	A	G	0.0839	Eosinophil counts	TRUE	reported	igd	0.9161	0.0839	0.000173524	29.8986
0.0050292	2.7e-10	16	85810647	0.0317606	172275	ebi-a-GCST004606	rs301162	G	A	0.8524	Eosinophil counts	TRUE	reported	igd	0.1476	0.1476	0.00023145	39.8818
0.00416636	2.78e-15	16	2836027	-0.0329167	172275	ebi-a-GCST004606	rs7195287	G	T	0.7548	Eosinophil counts	TRUE	reported	igd	0.2452	0.2452	0.000362192	62.4186
0.00371319	1.97e-11	16	27356398	0.0249096	172275	ebi-a-GCST004606	rs2072130	T	C	0.3653	Eosinophil counts	TRUE	reported	igd	0.6347	0.3653	0.000261158	45.0022
0.00384942	1.66e-10	16	48614293	-0.0245987	172275	ebi-a-GCST004606	rs9931123	T	G	0.3098	Eosinophil counts	TRUE	reported	igd	0.6902	0.3098	0.000236978	40.8346
0.00880072	7.46e-21	17	7742601	-0.082437	172275	ebi-a-GCST004606	rs74480102	A	G	0.043	Eosinophil counts	TRUE	reported	igd	0.957	0.043	0.000509055	87.7411
0.0143781	1.35e-09	17	37969363	-0.0871558	172275	ebi-a-GCST004606	rs111307979	G	A	0.0182	Eosinophil counts	TRUE	reported	igd	0.9818	0.0182	0.000213243	36.7438
0.0123403	2.35e-42	17	4535314	-0.168308	172275	ebi-a-GCST004606	rs34210653	A	G	0.0214	Eosinophil counts	TRUE	reported	igd	0.9786	0.0214	0.00107862	186.017
0.00415326	1.66e-12	17	4572137	-0.029322	172275	ebi-a-GCST004606	rs370901645	T	TATAC	0.242	Eosinophil counts	TRUE	reported	igd	0.758	0.242	0.000289242	49.843
0.0111453	3.18e-10	17	41809207	-0.0701028	172275	ebi-a-GCST004606	rs145947882	C	A	0.0275	Eosinophil counts	TRUE	reported	igd	0.9725	0.0275	0.000229596	39.5624
0.00371193	1.33e-13	17	47398070	0.0274811	172275	ebi-a-GCST004606	rs9889262	A	T	0.366	Eosinophil counts	TRUE	reported	igd	0.634	0.366	0.000318059	54.8105
0.00449696	3.27e-18	17	65880539	0.039131	172275	ebi-a-GCST004606	rs115210018	C	T	0.1944	Eosinophil counts	TRUE	reported	igd	0.8056	0.1944	0.00043933	75.7179
0.00418661	4.13e-17	17	44207523	-0.0352057	172275	ebi-a-GCST004606	rs113758975	A	T	0.226	Eosinophil counts	TRUE	reported	igd	0.774	0.226	0.000410299	70.7125
0.00425537	1.65e-09	18	61360583	-0.0256541	172275	ebi-a-GCST004606	rs138454980	G	GAAAA	0.246	Eosinophil counts	TRUE	reported	igd	0.754	0.246	0.000210924	36.3441
0.0105298	6.82e-25	18	60920854	-0.10849	172275	ebi-a-GCST004606	rs17758695	T	C	0.03	Eosinophil counts	TRUE	reported	igd	0.97	0.03	0.000615814	106.153
0.0170326	1.22e-16	19	3179517	-0.141048	172275	ebi-a-GCST004606	rs61731111	T	C	0.0111	Eosinophil counts	TRUE	reported	igd	0.9889	0.0111	0.000397903	68.5752
0.00616945	1.86e-17	19	46359794	-0.0524541	172275	ebi-a-GCST004606	rs76793172	T	C	0.0921	Eosinophil counts	TRUE	reported	igd	0.9079	0.0921	0.000419432	72.2871
0.00378928	6.2e-58	19	40226275	0.0607987	172275	ebi-a-GCST004606	rs395892	G	A	0.6705	Eosinophil counts	TRUE	reported	igd	0.3295	0.3295	0.00149212	257.437
0.00474421	1.3e-47	19	16430149	0.0687684	172275	ebi-a-GCST004606	rs75009320	A	G	0.1734	Eosinophil counts	TRUE	reported	igd	0.8266	0.1734	0.00121814	210.109
0.00410727	2.48e-14	19	45755368	-0.0313086	172275	ebi-a-GCST004606	rs117955557	T	G	0.2566	Eosinophil counts	TRUE	reported	igd	0.7434	0.2566	0.000337172	58.1053
0.00572044	4.56e-08	19	49478319	-0.0312769	172275	ebi-a-GCST004606	rs141668093	T	C	0.1111	Eosinophil counts	TRUE	reported	igd	0.8889	0.1111	0.000173497	29.894
0.0061645	4.03e-12	19	1079959	-0.0427578	172275	ebi-a-GCST004606	rs36084354	A	G	0.092	Eosinophil counts	TRUE	reported	igd	0.908	0.092	0.000279185	48.1094
0.0120517	1.4e-08	20	30283169	-0.0683694	172275	ebi-a-GCST004606	rs77962418	A	C	0.0223	Eosinophil counts	TRUE	reported	igd	0.9777	0.0223	0.000186777	32.1827
0.00743338	1.85e-08	20	50141141	-0.0418172	172275	ebi-a-GCST004606	rs6021268	C	T	0.0625	Eosinophil counts	TRUE	reported	igd	0.9375	0.0625	0.000183669	31.647
0.00359121	1.32e-10	21	34416187	0.0230749	172275	ebi-a-GCST004606	rs11088236	T	C	0.4542	Eosinophil counts	TRUE	reported	igd	0.5458	0.4542	0.000239592	41.2851
0.0058911	9.91e-11	21	36291216	-0.0381054	172275	ebi-a-GCST004606	rs13051383	A	C	0.8987	Eosinophil counts	TRUE	reported	igd	0.1013	0.1013	0.000242802	41.8384
0.00690894	1.66e-56	21	36398586	-0.109434	172275	ebi-a-GCST004606	rs56117721	A	T	0.0726	Eosinophil counts	TRUE	reported	igd	0.9274	0.0726	0.00145421	250.886
0.00371563	2.08e-13	21	36712588	0.0272863	172275	ebi-a-GCST004606	rs8129030	A	T	0.631	Eosinophil counts	TRUE	reported	igd	0.369	0.369	0.000312944	53.9286
0.00429003	1.61e-08	21	45668171	-0.0242351	172275	ebi-a-GCST004606	rs3788111	T	G	0.221	Eosinophil counts	TRUE	reported	igd	0.779	0.221	0.000185211	31.9127
0.00357446	1.03e-11	22	31668250	-0.024315	172275	ebi-a-GCST004606	rs13056815	A	G	0.5131	Eosinophil counts	TRUE	reported	igd	0.4869	0.4869	0.000268528	46.2725
0.00724592	8.53e-18	22	41404939	-0.0622584	172275	ebi-a-GCST004606	rs743002	C	T	0.0656	Eosinophil counts	TRUE	reported	igd	0.9344	0.0656	0.000428352	73.8251
0.00386302	2.31e-09	22	24621826	-0.0230791	172275	ebi-a-GCST004606	rs7288670	G	A	0.3075	Eosinophil counts	TRUE	reported	igd	0.6925	0.3075	0.000207144	35.6926
0.00364624	1.36e-16	1	8504421	0.0301468	170536	ebi-a-GCST004617	rs159963	A	C	0.5826	Eosinophil percentage of granulocytes	TRUE	reported	igd	0.4174	0.4174	0.000400684	68.3576
0.00592267	6.89e-15	1	65423447	-0.0461171	170536	ebi-a-GCST004617	rs12408934	A	G	0.1013	Eosinophil percentage of granulocytes	TRUE	reported	igd	0.8987	0.1013	0.000355401	60.6295
0.00612869	9.86e-11	1	12099345	0.0396473	170536	ebi-a-GCST004617	rs35249183	G	A	0.0996	Eosinophil percentage of granulocytes	TRUE	reported	igd	0.9004	0.0996	0.000245341	41.8492
0.00551302	7.73e-13	1	87752000	0.0395059	170536	ebi-a-GCST004617	rs6684992	T	A	0.1199	Eosinophil percentage of granulocytes	TRUE	reported	igd	0.8801	0.1199	0.000301022	51.3499
0.00367697	1.82e-10	1	93738515	-0.0234434	170536	ebi-a-GCST004617	rs35797862	AAG	A	0.3782	Eosinophil percentage of granulocytes	TRUE	reported	igd	0.6218	0.3782	0.00023831	40.6496
0.0036072	2.23e-12	1	42371414	0.0253209	170536	ebi-a-GCST004617	rs2147904	C	T	0.5644	Eosinophil percentage of granulocytes	TRUE	reported	igd	0.4356	0.4356	0.000288853	49.2734
0.00409666	1.89e-17	1	199012478	-0.0348224	170536	ebi-a-GCST004617	rs1036332	C	A	0.738	Eosinophil percentage of granulocytes	TRUE	reported	igd	0.262	0.262	0.000423504	72.2524
0.00360099	1.24e-09	1	24199869	0.0218764	170536	ebi-a-GCST004617	rs3003334	A	G	0.5704	Eosinophil percentage of granulocytes	TRUE	reported	igd	0.4296	0.4296	0.00021637	36.9065
0.00392137	1.49e-18	1	101625883	0.034471	170536	ebi-a-GCST004617	rs1754541	G	A	0.3006	Eosinophil percentage of granulocytes	TRUE	reported	igd	0.6994	0.3006	0.000452918	77.2729
0.00431432	1.79e-17	1	150595537	-0.0367014	170536	ebi-a-GCST004617	rs11204682	T	G	0.2245	Eosinophil percentage of granulocytes	TRUE	reported	igd	0.7755	0.2245	0.00042417	72.3661
0.00553976	1.28e-11	1	198598663	-0.037506	170536	ebi-a-GCST004617	rs7555082	A	G	0.1177	Eosinophil percentage of granulocytes	TRUE	reported	igd	0.8823	0.1177	0.000268712	45.8368
0.00376074	1.85e-08	2	102852980	0.0211571	170536	ebi-a-GCST004617	rs2287040	T	C	0.3609	Eosinophil percentage of granulocytes	TRUE	reported	igd	0.6391	0.3609	0.000185553	31.649
0.0038981	1.16e-86	2	102968867	-0.0769148	170536	ebi-a-GCST004617	rs5833013	TTA	T	0.335	Eosinophil percentage of granulocytes	TRUE	reported	igd	0.665	0.335	0.00227776	389.322
0.00460084	1.29e-09	2	231114995	0.0279226	170536	ebi-a-GCST004617	rs35857956	T	C	0.1859	Eosinophil percentage of granulocytes	TRUE	reported	igd	0.8141	0.1859	0.000215937	36.8326
0.00372052	4.76e-34	2	97230074	0.0452613	170536	ebi-a-GCST004617	rs2708977	A	G	0.6384	Eosinophil percentage of granulocytes	TRUE	reported	igd	0.3616	0.3616	0.00086707	147.993
0.00383302	1.63e-08	2	211540507	0.0216467	170536	ebi-a-GCST004617	rs1047891	A	C	0.3167	Eosinophil percentage of granulocytes	TRUE	reported	igd	0.6833	0.3167	0.000186984	31.8931
0.00409152	3e-21	2	242698640	-0.0387167	170536	ebi-a-GCST004617	rs34290285	A	G	0.2573	Eosinophil percentage of granulocytes	TRUE	reported	igd	0.7427	0.2573	0.000524787	89.5411
0.0065475	1.79e-13	2	213898232	-0.0482143	170536	ebi-a-GCST004617	rs1586068	G	A	0.9174	Eosinophil percentage of granulocytes	TRUE	reported	igd	0.0826	0.0826	0.000317868	54.2245
0.00393816	1.68e-16	2	8441735	-0.0324612	170536	ebi-a-GCST004617	rs13416555	G	C	0.2932	Eosinophil percentage of granulocytes	TRUE	reported	igd	0.7068	0.2932	0.000398248	67.9418
0.00432317	5.92e-11	2	28688520	0.0282982	170536	ebi-a-GCST004617	rs11885668	T	C	0.219	Eosinophil percentage of granulocytes	TRUE	reported	igd	0.781	0.219	0.000251182	42.8458
0.00691258	2.17e-08	2	43451957	-0.0386961	170536	ebi-a-GCST004617	rs149290349	A	G	0.0761	Eosinophil percentage of granulocytes	TRUE	reported	igd	0.9239	0.0761	0.000183721	31.3364
0.00631512	6.54e-11	2	111829192	0.0412424	170536	ebi-a-GCST004617	rs79918045	A	G	0.0895	Eosinophil percentage of granulocytes	TRUE	reported	igd	0.9105	0.0895	0.000250035	42.6501
0.00406604	4.33e-46	2	213830187	-0.0579508	170536	ebi-a-GCST004617	rs6750754	G	T	0.2643	Eosinophil percentage of granulocytes	TRUE	reported	igd	0.7357	0.2643	0.00118971	203.128
0.00455012	1.28e-19	2	234113057	-0.0412348	170536	ebi-a-GCST004617	rs7346	A	G	0.1908	Eosinophil percentage of granulocytes	TRUE	reported	igd	0.8092	0.1908	0.000481345	82.1253
0.00376428	6.38e-14	3	33047283	0.0282321	170536	ebi-a-GCST004617	rs34064757	A	G	0.3672	Eosinophil percentage of granulocytes	TRUE	reported	igd	0.6328	0.3672	0.000329734	56.2493
0.00360627	2.04e-15	3	112074608	-0.0286299	170536	ebi-a-GCST004617	rs9990220	T	G	0.4416	Eosinophil percentage of granulocytes	TRUE	reported	igd	0.5584	0.4416	0.000369442	63.0258
0.00375045	1.17e-09	3	112587012	-0.0228209	170536	ebi-a-GCST004617	rs2399441	C	T	0.3498	Eosinophil percentage of granulocytes	TRUE	reported	igd	0.6502	0.3498	0.000217064	37.0249
0.00766267	2.66e-23	3	128682198	-0.0762037	170536	ebi-a-GCST004617	rs56003704	A	G	0.0599	Eosinophil percentage of granulocytes	TRUE	reported	igd	0.9401	0.0599	0.000579594	98.8978
0.00386625	1.14e-13	3	188441341	0.028703	170536	ebi-a-GCST004617	rs17671338	A	G	0.3097	Eosinophil percentage of granulocytes	TRUE	reported	igd	0.6903	0.3097	0.000323086	55.115
0.0036479	4.86e-16	3	12334991	-0.0296023	170536	ebi-a-GCST004617	rs2960422	A	G	0.6019	Eosinophil percentage of granulocytes	TRUE	reported	igd	0.3981	0.3981	0.000385995	65.8506
0.00575147	6.18e-153	3	128316435	-0.151511	170536	ebi-a-GCST004617	rs4328821	G	A	0.1077	Eosinophil percentage of granulocytes	TRUE	reported	igd	0.8923	0.1077	0.00405276	693.946
0.0115415	1.66e-11	3	128776664	-0.077714	170536	ebi-a-GCST004617	rs79171715	C	A	0.0251	Eosinophil percentage of granulocytes	TRUE	reported	igd	0.9749	0.0251	0.000265792	45.3387
0.00743358	9.29e-14	3	42906116	0.0553843	170536	ebi-a-GCST004617	rs2228467	C	T	0.0616	Eosinophil percentage of granulocytes	TRUE	reported	igd	0.9384	0.0616	0.000325402	55.5101
0.00548685	4.74e-09	3	51769797	0.032131	170536	ebi-a-GCST004617	rs11918567	A	G	0.1208	Eosinophil percentage of granulocytes	TRUE	reported	igd	0.8792	0.1208	0.000201048	34.2923
0.00412504	1.74e-08	3	98459895	0.023251	170536	ebi-a-GCST004617	rs28707457	T	A	0.2656	Eosinophil percentage of granulocytes	TRUE	reported	igd	0.7344	0.2656	0.000186264	31.7703
0.00367913	1.95e-08	3	101258135	0.0206643	170536	ebi-a-GCST004617	rs9829214	C	T	0.6231	Eosinophil percentage of granulocytes	TRUE	reported	igd	0.3769	0.3769	0.00018495	31.5461
0.0148432	3.47e-12	3	128175328	-0.103269	170536	ebi-a-GCST004617	rs115697464	C	T	0.015	Eosinophil percentage of granulocytes	TRUE	reported	igd	0.985	0.015	0.000283756	48.4038
0.00404547	4.6e-15	3	169518455	0.031706	170536	ebi-a-GCST004617	rs6793295	C	T	0.265	Eosinophil percentage of granulocytes	TRUE	reported	igd	0.735	0.265	0.000360058	61.4242
0.00695745	1.66e-11	3	3144519	0.0468466	170536	ebi-a-GCST004617	rs13097407	G	A	0.0711	Eosinophil percentage of granulocytes	TRUE	reported	igd	0.9289	0.0711	0.000265781	45.3368
0.00440733	4.29e-09	3	3220634	-0.0258818	170536	ebi-a-GCST004617	rs711611	C	G	0.7893	Eosinophil percentage of granulocytes	TRUE	reported	igd	0.2107	0.2107	0.000202178	34.4852
0.00379208	1.74e-09	3	101267385	-0.0228284	170536	ebi-a-GCST004617	rs13062095	C	T	0.3361	Eosinophil percentage of granulocytes	TRUE	reported	igd	0.6639	0.3361	0.000212465	36.2402
0.00759666	4.21e-08	3	128372487	0.0416447	170536	ebi-a-GCST004617	rs6764912	A	G	0.0674	Eosinophil percentage of granulocytes	TRUE	reported	igd	0.9326	0.0674	0.00017619	30.0517
0.00436358	3.8e-45	4	38680186	0.0615266	170536	ebi-a-GCST004617	rs9992667	T	C	0.2151	Eosinophil percentage of granulocytes	TRUE	reported	igd	0.7849	0.2151	0.00116444	198.808
0.00363589	9.03e-11	4	74711126	0.0235692	170536	ebi-a-GCST004617	rs13148728	T	C	0.5514	Eosinophil percentage of granulocytes	TRUE	reported	igd	0.4486	0.4486	0.000246346	42.0207
0.0115176	1.24e-10	4	103449131	-0.0741085	170536	ebi-a-GCST004617	rs113473633	G	A	0.028	Eosinophil percentage of granulocytes	TRUE	reported	igd	0.972	0.028	0.000242712	41.4006
0.00458505	1.95e-22	4	83556659	-0.0446786	170536	ebi-a-GCST004617	rs6832801	G	A	0.1865	Eosinophil percentage of granulocytes	TRUE	reported	igd	0.8135	0.1865	0.000556485	94.9524
0.00393752	1.51e-13	5	98221383	-0.0290821	170536	ebi-a-GCST004617	rs376685098	AT	A	0.2899	Eosinophil percentage of granulocytes	TRUE	reported	igd	0.7101	0.2899	0.00031978	54.5508
0.00352044	2.64e-67	5	131804347	0.0610202	170536	ebi-a-GCST004617	rs2248116	A	C	0.5627	Eosinophil percentage of granulocytes	TRUE	reported	igd	0.4373	0.4373	0.00175862	300.433
0.00547983	5.15e-09	5	150456392	-0.0320153	170536	ebi-a-GCST004617	rs7731150	A	G	0.1215	Eosinophil percentage of granulocytes	TRUE	reported	igd	0.8785	0.1215	0.000200114	34.1331
0.00471929	6.29e-26	5	131461341	0.0496938	170536	ebi-a-GCST004617	rs152197	T	C	0.1741	Eosinophil percentage of granulocytes	TRUE	reported	igd	0.8259	0.1741	0.00064976	110.878
0.00367528	1.69e-17	5	141513854	0.0312884	170536	ebi-a-GCST004617	rs7709361	C	T	0.6163	Eosinophil percentage of granulocytes	TRUE	reported	igd	0.3837	0.3837	0.000424801	72.4738
0.00377334	4.69e-17	5	35846815	-0.0316746	170536	ebi-a-GCST004617	rs4594881	T	G	0.3403	Eosinophil percentage of granulocytes	TRUE	reported	igd	0.6597	0.3403	0.000413024	70.4637
0.00520093	2.75e-19	5	110426451	-0.0466961	170536	ebi-a-GCST004617	rs10045577	T	C	0.139	Eosinophil percentage of granulocytes	TRUE	reported	igd	0.861	0.139	0.000472474	80.611
0.00407662	9.9e-09	5	130865179	-0.0233688	170536	ebi-a-GCST004617	rs35771899	A	T	0.68	Eosinophil percentage of granulocytes	TRUE	reported	igd	0.32	0.32	0.000192652	32.86
0.00365792	1.42e-44	5	148200011	0.0512345	170536	ebi-a-GCST004617	rs56330463	C	T	0.5509	Eosinophil percentage of granulocytes	TRUE	reported	igd	0.4491	0.4491	0.00114906	196.179
0.00424204	1.81e-09	5	10624866	0.0255126	170536	ebi-a-GCST004617	rs10062687	G	T	0.2342	Eosinophil percentage of granulocytes	TRUE	reported	igd	0.7658	0.2342	0.000212057	36.1705
0.00360065	1.84e-35	6	30069982	-0.0447498	170536	ebi-a-GCST004617	rs1111180	C	G	0.5666	Eosinophil percentage of granulocytes	TRUE	reported	igd	0.4334	0.4334	0.000904922	154.46
0.00600334	1.2e-28	6	31323065	0.0666599	170536	ebi-a-GCST004617	rs17881225	C	G	0.0987	Eosinophil percentage of granulocytes	TRUE	reported	igd	0.9013	0.0987	0.000722459	123.293
0.00576589	1.82e-08	6	144387226	0.0324541	170536	ebi-a-GCST004617	rs34033629	A	G	0.1143	Eosinophil percentage of granulocytes	TRUE	reported	igd	0.8857	0.1143	0.000185742	31.6812
0.0044847	1.41e-13	6	42515791	-0.0331649	170536	ebi-a-GCST004617	rs16895831	T	C	0.2032	Eosinophil percentage of granulocytes	TRUE	reported	igd	0.7968	0.2032	0.000320579	54.6872
0.00373493	2.32e-19	6	90956409	-0.0336041	170536	ebi-a-GCST004617	rs62408225	G	A	0.3513	Eosinophil percentage of granulocytes	TRUE	reported	igd	0.6487	0.3513	0.000474458	80.9496
0.00422978	9.16e-17	6	135406183	0.0351715	170536	ebi-a-GCST004617	rs9402682	T	G	0.2409	Eosinophil percentage of granulocytes	TRUE	reported	igd	0.7591	0.2409	0.000405279	69.1419
0.00502308	1.05e-19	6	376329	0.0456259	170536	ebi-a-GCST004617	rs55713716	A	G	0.7493	Eosinophil percentage of granulocytes	TRUE	reported	igd	0.2507	0.2507	0.000483567	82.5045
0.00368921	9.83e-18	6	107446540	0.0316385	170536	ebi-a-GCST004617	rs6902010	G	T	0.5331	Eosinophil percentage of granulocytes	TRUE	reported	igd	0.4669	0.4669	0.000431084	73.5461
0.00398222	2.72e-08	6	508972	-0.0221362	170536	ebi-a-GCST004617	rs9328259	A	C	0.7186	Eosinophil percentage of granulocytes	TRUE	reported	igd	0.2814	0.2814	0.000181159	30.8994
0.00384559	1.09e-14	6	29748690	0.0297176	170536	ebi-a-GCST004617	rs1611236	A	G	0.6801	Eosinophil percentage of granulocytes	TRUE	reported	igd	0.3199	0.3199	0.000350053	59.7168
0.00367851	1.76e-15	6	32223258	0.0292718	170536	ebi-a-GCST004617	rs3130320	C	T	0.6218	Eosinophil percentage of granulocytes	TRUE	reported	igd	0.3782	0.3782	0.000371174	63.3213
0.0050297	7.6e-10	6	35610681	-0.0309481	170536	ebi-a-GCST004617	rs2143404	C	T	0.8508	Eosinophil percentage of granulocytes	TRUE	reported	igd	0.1492	0.1492	0.000221958	37.8598
0.00357943	3.59e-14	6	87838447	0.0271144	170536	ebi-a-GCST004617	rs201021043	CAT	C	0.5164	Eosinophil percentage of granulocytes	TRUE	reported	igd	0.4836	0.4836	0.000336364	57.3809
0.00597964	1.28e-13	7	37382465	0.0442972	170536	ebi-a-GCST004617	rs60600003	G	T	0.1011	Eosinophil percentage of granulocytes	TRUE	reported	igd	0.8989	0.1011	0.000321697	54.8779
0.00364193	4.3e-10	7	22785717	-0.0227351	170536	ebi-a-GCST004617	rs4722171	G	A	0.5908	Eosinophil percentage of granulocytes	TRUE	reported	igd	0.4092	0.4092	0.000228463	38.9696
0.00370028	2.8e-12	7	28277107	-0.0258549	170536	ebi-a-GCST004617	rs2158799	G	C	0.6083	Eosinophil percentage of granulocytes	TRUE	reported	igd	0.3917	0.3917	0.000286204	48.8215
0.00401151	2.73e-08	7	130675225	-0.0222967	170536	ebi-a-GCST004617	rs10251370	T	C	0.2928	Eosinophil percentage of granulocytes	TRUE	reported	igd	0.7072	0.2928	0.000181122	30.893
0.00363934	4.17e-11	7	3171020	-0.0240121	170536	ebi-a-GCST004617	rs13223928	C	T	0.4988	Eosinophil percentage of granulocytes	TRUE	reported	igd	0.5012	0.4988	0.000255204	43.5321
0.00718001	7.96e-11	7	75419496	-0.0466792	170536	ebi-a-GCST004617	rs4639460	T	C	0.0921	Eosinophil percentage of granulocytes	TRUE	reported	igd	0.9079	0.0921	0.000247784	42.266
0.00416391	8.01e-42	7	20502669	-0.0564175	170536	ebi-a-GCST004617	rs10270615	C	T	0.2464	Eosinophil percentage of granulocytes	TRUE	reported	igd	0.7536	0.2464	0.00107533	183.578
0.00461764	4.22e-09	7	50253721	0.0271298	170536	ebi-a-GCST004617	rs17634132	A	G	0.1955	Eosinophil percentage of granulocytes	TRUE	reported	igd	0.8045	0.1955	0.000202371	34.5182
0.00457491	2.17e-12	7	75407141	0.0321304	170536	ebi-a-GCST004617	rs112719253	CT	C	0.2083	Eosinophil percentage of granulocytes	TRUE	reported	igd	0.7917	0.2083	0.000289152	49.3244
0.00363727	2.11e-09	7	112782556	-0.0217828	170536	ebi-a-GCST004617	rs12705849	A	G	0.4079	Eosinophil percentage of granulocytes	TRUE	reported	igd	0.5921	0.4079	0.000210266	35.865
0.00372323	1.37e-40	7	148869277	0.0496656	170536	ebi-a-GCST004617	rs4727027	A	G	0.6313	Eosinophil percentage of granulocytes	TRUE	reported	igd	0.3687	0.3687	0.00104232	177.937
0.00459173	9.98e-33	7	75442730	-0.0547069	170536	ebi-a-GCST004617	rs2302006	G	T	0.1862	Eosinophil percentage of granulocytes	TRUE	reported	igd	0.8138	0.1862	0.000831676	141.947
0.0038005	2.57e-31	8	130599247	-0.0442393	170536	ebi-a-GCST004617	rs7840212	T	C	0.3372	Eosinophil percentage of granulocytes	TRUE	reported	igd	0.6628	0.3372	0.000793915	135.497
0.00462358	7.39e-35	8	61648551	-0.0569457	170536	ebi-a-GCST004617	rs13256023	T	C	0.186	Eosinophil percentage of granulocytes	TRUE	reported	igd	0.814	0.186	0.000888716	151.691
0.00361656	2.01e-09	8	10243101	0.0216898	170536	ebi-a-GCST004617	rs6601450	T	G	0.4528	Eosinophil percentage of granulocytes	TRUE	reported	igd	0.5472	0.4528	0.000210869	35.9679
0.00897251	1.79e-16	8	48651633	-0.0738942	170536	ebi-a-GCST004617	rs45577137	G	A	0.046	Eosinophil percentage of granulocytes	TRUE	reported	igd	0.954	0.046	0.000397561	67.8247
0.00384306	8.48e-11	8	129036698	-0.0249487	170536	ebi-a-GCST004617	rs11787270	A	G	0.3166	Eosinophil percentage of granulocytes	TRUE	reported	igd	0.6834	0.3166	0.000247069	42.1441
0.00739415	4.9e-16	8	145158607	0.0599948	170536	ebi-a-GCST004617	rs34173062	A	G	0.0748	Eosinophil percentage of granulocytes	TRUE	reported	igd	0.9252	0.0748	0.000385893	65.8333
0.00510345	4.25e-11	9	94096752	-0.0336586	170536	ebi-a-GCST004617	rs201272561	T	C	0.1579	Eosinophil percentage of granulocytes	TRUE	reported	igd	0.8421	0.1579	0.000254998	43.497
0.00365149	9.77e-15	9	135880469	0.0282707	170536	ebi-a-GCST004617	rs605642	A	C	0.5805	Eosinophil percentage of granulocytes	TRUE	reported	igd	0.4195	0.4195	0.00035137	59.9415
0.00405216	1.61e-103	9	6193455	-0.0875476	170536	ebi-a-GCST004617	rs2381416	A	C	0.737	Eosinophil percentage of granulocytes	TRUE	reported	igd	0.263	0.263	0.00272968	466.778
0.00422868	7.91e-09	9	6379182	0.0244011	170536	ebi-a-GCST004617	rs4742188	A	G	0.4895	Eosinophil percentage of granulocytes	TRUE	reported	igd	0.5105	0.4895	0.000195213	33.2969
0.00357935	3.84e-11	9	5112288	0.0236602	170536	ebi-a-GCST004617	rs3780378	T	C	0.4992	Eosinophil percentage of granulocytes	TRUE	reported	igd	0.5008	0.4992	0.000256154	43.6942
0.00409376	7.61e-12	9	86368660	-0.0280246	170536	ebi-a-GCST004617	rs7047907	A	G	0.7438	Eosinophil percentage of granulocytes	TRUE	reported	igd	0.2562	0.2562	0.000274725	46.8629
0.0040485	9.06e-17	9	113636793	0.0336691	170536	ebi-a-GCST004617	rs551517	T	C	0.2682	Eosinophil percentage of granulocytes	TRUE	reported	igd	0.7318	0.2682	0.000405399	69.1623
0.00359713	1.3e-13	9	117690758	-0.0266403	170536	ebi-a-GCST004617	rs10982456	C	T	0.4348	Eosinophil percentage of granulocytes	TRUE	reported	igd	0.5652	0.4348	0.000321522	54.848
0.00405889	8.5e-16	9	136909008	-0.0326608	170536	ebi-a-GCST004617	rs392134	A	G	0.2618	Eosinophil percentage of granulocytes	TRUE	reported	igd	0.7382	0.2618	0.000379541	64.7491
0.00418789	5.24e-14	10	964685	0.0315169	170536	ebi-a-GCST004617	rs10904581	T	A	0.239	Eosinophil percentage of granulocytes	TRUE	reported	igd	0.761	0.239	0.000331999	56.6358
0.00885218	3.71e-08	10	115348046	-0.0487222	170536	ebi-a-GCST004617	rs7080536	A	G	0.0441	Eosinophil percentage of granulocytes	TRUE	reported	igd	0.9559	0.0441	0.000177607	30.2934
0.00375904	2.08e-10	10	8559743	-0.0238909	170536	ebi-a-GCST004617	rs1544301	A	G	0.3496	Eosinophil percentage of granulocytes	TRUE	reported	igd	0.6504	0.3496	0.000236806	40.393
0.0036474	2.34e-17	10	26736240	-0.0309139	170536	ebi-a-GCST004617	rs3006802	C	T	0.597	Eosinophil percentage of granulocytes	TRUE	reported	igd	0.403	0.403	0.000421058	71.8349
0.00369475	2.67e-26	10	64388631	-0.0392022	170536	ebi-a-GCST004617	rs10995240	C	G	0.369	Eosinophil percentage of granulocytes	TRUE	reported	igd	0.631	0.369	0.000659702	112.576
0.00374602	6.89e-12	10	89699209	-0.025697	170536	ebi-a-GCST004617	rs2673803	T	C	0.35	Eosinophil percentage of granulocytes	TRUE	reported	igd	0.65	0.35	0.00027586	47.0565
0.00364609	2.02e-27	10	9043404	-0.0395554	170536	ebi-a-GCST004617	rs61840192	A	G	0.4301	Eosinophil percentage of granulocytes	TRUE	reported	igd	0.5699	0.4301	0.00068967	117.693
0.00360487	7.28e-16	11	65681965	0.0290756	170536	ebi-a-GCST004617	rs526631	G	T	0.5405	Eosinophil percentage of granulocytes	TRUE	reported	igd	0.4595	0.4595	0.000381326	65.0539
0.00357911	4.82e-38	11	76293758	0.0461519	170536	ebi-a-GCST004617	rs7936323	A	G	0.4768	Eosinophil percentage of granulocytes	TRUE	reported	igd	0.5232	0.4768	0.000974069	166.274
0.00715766	2.1e-10	11	116652351	-0.0454774	170536	ebi-a-GCST004617	rs12274192	G	A	0.0665	Eosinophil percentage of granulocytes	TRUE	reported	igd	0.9335	0.0665	0.000236663	40.3686
0.00757804	1.85e-08	11	116715784	0.0426281	170536	ebi-a-GCST004617	rs142174850	A	G	0.0599	Eosinophil percentage of granulocytes	TRUE	reported	igd	0.9401	0.0599	0.000185516	31.6427
0.00422598	1.66e-13	11	327143	-0.0311612	170536	ebi-a-GCST004617	rs28475163	A	G	0.2342	Eosinophil percentage of granulocytes	TRUE	reported	igd	0.7658	0.2342	0.000318727	54.3711
0.00416815	6.91e-09	11	126207745	0.0241465	170536	ebi-a-GCST004617	rs171270	G	C	0.2898	Eosinophil percentage of granulocytes	TRUE	reported	igd	0.7102	0.2898	0.000196752	33.5596
0.00357354	1.45e-16	11	128186882	0.0295184	170536	ebi-a-GCST004617	rs10893845	G	T	0.503	Eosinophil percentage of granulocytes	TRUE	reported	igd	0.497	0.497	0.000399943	68.2312
0.00360642	3.78e-11	12	92519289	-0.0238475	170536	ebi-a-GCST004617	rs7135535	A	G	0.4495	Eosinophil percentage of granulocytes	TRUE	reported	igd	0.5505	0.4495	0.000256334	43.7248
0.00356875	4.09e-126	12	112007756	-0.08525	170536	ebi-a-GCST004617	rs653178	T	C	0.517	Eosinophil percentage of granulocytes	TRUE	reported	igd	0.483	0.483	0.00333495	570.626
0.00369098	1.81e-11	12	56449875	-0.0248047	170536	ebi-a-GCST004617	rs7305461	C	A	0.5477	Eosinophil percentage of granulocytes	TRUE	reported	igd	0.4523	0.4523	0.000264761	45.1627
0.00575824	3.02e-17	12	57489709	-0.0486317	170536	ebi-a-GCST004617	rs1059513	C	T	0.1072	Eosinophil percentage of granulocytes	TRUE	reported	igd	0.8928	0.1072	0.000418082	71.3271
0.00448068	9.79e-11	12	1041450	0.0289905	170536	ebi-a-GCST004617	rs11571404	T	C	0.2051	Eosinophil percentage of granulocytes	TRUE	reported	igd	0.7949	0.2051	0.000245415	41.8619
0.00375538	1.98e-10	13	40355913	0.0238945	170536	ebi-a-GCST004617	rs9532434	C	T	0.6503	Eosinophil percentage of granulocytes	TRUE	reported	igd	0.3497	0.3497	0.000237339	40.484
0.00523475	6.15e-10	13	41404261	-0.0323846	170536	ebi-a-GCST004617	rs117319862	C	T	0.1406	Eosinophil percentage of granulocytes	TRUE	reported	igd	0.8594	0.1406	0.000224374	38.2719
0.00369297	7.77e-09	13	50954721	0.0213208	170536	ebi-a-GCST004617	rs201798	A	G	0.6157	Eosinophil percentage of granulocytes	TRUE	reported	igd	0.3843	0.3843	0.000195413	33.3312
0.00365729	4.96e-15	13	99855124	0.0286292	170536	ebi-a-GCST004617	rs2182885	A	G	0.6078	Eosinophil percentage of granulocytes	TRUE	reported	igd	0.3922	0.3922	0.000359193	61.2766
0.00375373	1.31e-10	14	35882492	0.024121	170536	ebi-a-GCST004617	rs8020739	T	G	0.643	Eosinophil percentage of granulocytes	TRUE	reported	igd	0.357	0.357	0.000242071	41.2914
0.00398411	4.48e-19	14	75975648	0.035556	170536	ebi-a-GCST004617	rs175705	G	C	0.7192	Eosinophil percentage of granulocytes	TRUE	reported	igd	0.2808	0.2808	0.000466814	79.6449
0.00733816	8.81e-17	14	94417531	0.0610524	170536	ebi-a-GCST004617	rs11555542	C	T	0.0637	Eosinophil percentage of granulocytes	TRUE	reported	igd	0.9363	0.0637	0.000405732	69.2191
0.00357069	2.89e-31	14	23589057	0.0415284	170536	ebi-a-GCST004617	rs2239633	A	G	0.4845	Eosinophil percentage of granulocytes	TRUE	reported	igd	0.5155	0.4845	0.000792548	135.264
0.00357732	1.34e-12	15	41774423	0.0253617	170536	ebi-a-GCST004617	rs1942	G	A	0.5252	Eosinophil percentage of granulocytes	TRUE	reported	igd	0.4748	0.4748	0.000294644	50.2616
0.0039314	8.43e-12	15	80267007	-0.0268555	170536	ebi-a-GCST004617	rs58966963	T	TA	0.2984	Eosinophil percentage of granulocytes	TRUE	reported	igd	0.7016	0.2984	0.00027355	46.6624
0.00411598	2.56e-10	15	86293097	-0.0260259	170536	ebi-a-GCST004617	rs11637212	G	C	0.2528	Eosinophil percentage of granulocytes	TRUE	reported	igd	0.7472	0.2528	0.000234394	39.9816
0.00391569	3.88e-10	15	67452988	0.0245071	170536	ebi-a-GCST004617	rs9920190	G	A	0.2967	Eosinophil percentage of granulocytes	TRUE	reported	igd	0.7033	0.2967	0.000229642	39.1708
0.00439165	2.82e-16	15	80257747	-0.0359263	170536	ebi-a-GCST004617	rs8033923	G	A	0.21	Eosinophil percentage of granulocytes	TRUE	reported	igd	0.79	0.21	0.000392268	66.9213
0.0044818	5.97e-14	16	86014455	0.0336525	170536	ebi-a-GCST004617	rs11649485	G	A	0.2014	Eosinophil percentage of granulocytes	TRUE	reported	igd	0.7986	0.2014	0.000330499	56.3799
0.00416552	6.42e-33	16	11219041	-0.0497817	170536	ebi-a-GCST004617	rs12935657	A	G	0.2471	Eosinophil percentage of granulocytes	TRUE	reported	igd	0.7529	0.2471	0.000836799	142.822
0.00417902	8.29e-14	16	2836027	-0.0311987	170536	ebi-a-GCST004617	rs7195287	G	T	0.7547	Eosinophil percentage of granulocytes	TRUE	reported	igd	0.2453	0.2453	0.000326713	55.7338
0.00395782	2.41e-08	16	27343963	0.0220831	170536	ebi-a-GCST004617	rs4787951	C	T	0.2957	Eosinophil percentage of granulocytes	TRUE	reported	igd	0.7043	0.2957	0.000182521	31.1317
0.0040468	3.75e-08	16	68304392	0.0222658	170536	ebi-a-GCST004617	rs8056893	A	C	0.7326	Eosinophil percentage of granulocytes	TRUE	reported	igd	0.2674	0.2674	0.000177484	30.2725
0.00826257	2.73e-08	16	75236267	0.0459247	170536	ebi-a-GCST004617	rs117342036	A	G	0.0528	Eosinophil percentage of granulocytes	TRUE	reported	igd	0.9472	0.0528	0.000181121	30.8928
0.00357966	5.49e-13	16	30082508	-0.0258185	170536	ebi-a-GCST004617	rs7201518	T	G	0.4806	Eosinophil percentage of granulocytes	TRUE	reported	igd	0.5194	0.4806	0.000304951	52.0204
0.00393648	2.05e-10	16	48676443	-0.0250268	170536	ebi-a-GCST004617	rs9936883	A	G	0.3014	Eosinophil percentage of granulocytes	TRUE	reported	igd	0.6986	0.3014	0.00023696	40.4194
0.00418486	2.05e-08	16	88564027	0.0234686	170536	ebi-a-GCST004617	rs968461	T	C	0.2619	Eosinophil percentage of granulocytes	TRUE	reported	igd	0.7381	0.2619	0.000184381	31.449
0.00359627	1.46e-29	17	38164025	-0.0406034	170536	ebi-a-GCST004617	rs8072548	G	T	0.5571	Eosinophil percentage of granulocytes	TRUE	reported	igd	0.4429	0.4429	0.00074693	127.472
0.00372462	1.14e-11	17	47398070	0.0252795	170536	ebi-a-GCST004617	rs9889262	A	T	0.366	Eosinophil percentage of granulocytes	TRUE	reported	igd	0.634	0.366	0.000270047	46.0647
0.00445676	1.75e-08	17	57934169	0.025115	170536	ebi-a-GCST004617	rs1292043	G	A	0.1999	Eosinophil percentage of granulocytes	TRUE	reported	igd	0.8001	0.1999	0.000186179	31.7558
0.00416751	4.82e-15	17	4572137	-0.0326384	170536	ebi-a-GCST004617	rs370901645	T	TATAC	0.242	Eosinophil percentage of granulocytes	TRUE	reported	igd	0.758	0.242	0.000359528	61.3337
0.0123998	3.41e-36	17	4535314	-0.155767	170536	ebi-a-GCST004617	rs34210653	A	G	0.0213	Eosinophil percentage of granulocytes	TRUE	reported	igd	0.9787	0.0213	0.000924493	157.803
0.00419941	8.85e-25	17	44207523	-0.0431619	170536	ebi-a-GCST004617	rs113758975	A	T	0.226	Eosinophil percentage of granulocytes	TRUE	reported	igd	0.774	0.226	0.00061907	105.638
0.00883005	1.13e-10	17	7742601	-0.0569418	170536	ebi-a-GCST004617	rs74480102	A	G	0.043	Eosinophil percentage of granulocytes	TRUE	reported	igd	0.957	0.043	0.000243789	41.5845
0.00442914	4.47e-17	17	65962538	-0.0372047	170536	ebi-a-GCST004617	rs5821446	AT	A	0.7947	Eosinophil percentage of granulocytes	TRUE	reported	igd	0.2053	0.2053	0.000413581	70.5589
0.010574	1.33e-18	18	60920854	-0.093086	170536	ebi-a-GCST004617	rs17758695	T	C	0.0299	Eosinophil percentage of granulocytes	TRUE	reported	igd	0.9701	0.0299	0.000454231	77.497
0.0170661	1.35e-18	19	3179517	-0.150202	170536	ebi-a-GCST004617	rs61731111	T	C	0.0111	Eosinophil percentage of granulocytes	TRUE	reported	igd	0.9889	0.0111	0.000454014	77.46
0.00435006	3.17e-46	19	16427111	-0.0620941	170536	ebi-a-GCST004617	rs410867	G	A	0.2164	Eosinophil percentage of granulocytes	TRUE	reported	igd	0.7836	0.2164	0.00119337	203.754
0.00495067	2.2e-12	19	16495287	0.034759	170536	ebi-a-GCST004617	rs3786586	G	A	0.1554	Eosinophil percentage of granulocytes	TRUE	reported	igd	0.8446	0.1554	0.000288978	49.2948
0.00380711	1.59e-47	19	40227363	0.0551314	170536	ebi-a-GCST004617	rs385240	T	C	0.671	Eosinophil percentage of granulocytes	TRUE	reported	igd	0.329	0.329	0.00122817	209.702
0.00515771	4.76e-12	19	1049305	0.0356534	170536	ebi-a-GCST004617	rs4147915	A	C	0.1474	Eosinophil percentage of granulocytes	TRUE	reported	igd	0.8526	0.1474	0.000280124	47.7841
0.00616924	4.26e-16	19	46347542	-0.0501612	170536	ebi-a-GCST004617	rs10420834	T	G	0.0924	Eosinophil percentage of granulocytes	TRUE	reported	igd	0.9076	0.0924	0.000387515	66.11
0.00745456	4.01e-08	20	50141141	-0.0409276	170536	ebi-a-GCST004617	rs6021268	C	T	0.0625	Eosinophil percentage of granulocytes	TRUE	reported	igd	0.9375	0.0625	0.000176724	30.1428
0.00363515	6.1e-13	21	34436973	-0.0261669	170536	ebi-a-GCST004617	rs2834083	A	G	0.5679	Eosinophil percentage of granulocytes	TRUE	reported	igd	0.4321	0.4321	0.000303747	51.8149
0.00693251	1e-50	21	36398586	-0.103845	170536	ebi-a-GCST004617	rs56117721	A	T	0.0726	Eosinophil percentage of granulocytes	TRUE	reported	igd	0.9274	0.0726	0.00131402	224.38
0.00371828	2.36e-13	21	36715761	0.027243	170536	ebi-a-GCST004617	rs9979383	T	C	0.6285	Eosinophil percentage of granulocytes	TRUE	reported	igd	0.3715	0.3715	0.000314683	53.681
0.00726684	4.19e-19	22	41404939	-0.064907	170536	ebi-a-GCST004617	rs743002	C	T	0.0656	Eosinophil percentage of granulocytes	TRUE	reported	igd	0.9344	0.0656	0.000467598	79.7787
0.00358589	1.75e-17	22	31668250	-0.0305126	170536	ebi-a-GCST004617	rs13056815	A	G	0.5132	Eosinophil percentage of granulocytes	TRUE	reported	igd	0.4868	0.4868	0.000424389	72.4035
0.00417517	1.94e-10	22	41781094	0.0265781	170536	ebi-a-GCST004617	rs73176685	G	C	0.2424	Eosinophil percentage of granulocytes	TRUE	reported	igd	0.7576	0.2424	0.000237564	40.5223
0.00429473	5.63e-15	1	150595537	-0.0335505	172378	ebi-a-GCST004600	rs11204682	T	G	0.2246	Eosinophil percentage of white cells	TRUE	reported	igd	0.7754	0.2246	0.000353908	61.0269
0.00407854	1.07e-20	1	199012478	-0.0380478	172378	ebi-a-GCST004600	rs1036332	C	A	0.738	Eosinophil percentage of white cells	TRUE	reported	igd	0.262	0.262	0.000504602	87.0251
0.00359114	1.66e-13	1	42371414	0.0264802	172378	ebi-a-GCST004600	rs2147904	C	T	0.5644	Eosinophil percentage of white cells	TRUE	reported	igd	0.4356	0.4356	0.000315325	54.3717
0.00589975	2.71e-16	1	65423447	-0.0482927	172378	ebi-a-GCST004600	rs12408934	A	G	0.1012	Eosinophil percentage of white cells	TRUE	reported	igd	0.8988	0.1012	0.000388548	67.0025
0.00366726	2.98e-11	1	93716974	-0.0243778	172378	ebi-a-GCST004600	rs797680	T	G	0.3768	Eosinophil percentage of white cells	TRUE	reported	igd	0.6232	0.3768	0.000256279	44.1876
0.00610323	4.73e-13	1	12099345	0.0441437	172378	ebi-a-GCST004600	rs35249183	G	A	0.0996	Eosinophil percentage of white cells	TRUE	reported	igd	0.9004	0.0996	0.000303392	52.3134
0.00551543	1.23e-15	1	198598663	-0.0441311	172378	ebi-a-GCST004600	rs7555082	A	G	0.1177	Eosinophil percentage of white cells	TRUE	reported	igd	0.8823	0.1177	0.000371268	64.0215
0.00363105	1.54e-19	1	8504421	0.0328325	172378	ebi-a-GCST004600	rs159963	A	C	0.5827	Eosinophil percentage of white cells	TRUE	reported	igd	0.4173	0.4173	0.000474084	81.7595
0.00358561	2.95e-11	1	24199869	0.0238412	172378	ebi-a-GCST004600	rs3003334	A	G	0.5703	Eosinophil percentage of white cells	TRUE	reported	igd	0.4297	0.4297	0.000256411	44.2105
0.00548929	2.35e-14	1	87752000	0.0418825	172378	ebi-a-GCST004600	rs6684992	T	A	0.1199	Eosinophil percentage of white cells	TRUE	reported	igd	0.8801	0.1199	0.000337601	58.214
0.00360755	1.2e-08	1	167408670	-0.0205637	172378	ebi-a-GCST004600	rs840016	T	C	0.4068	Eosinophil percentage of white cells	TRUE	reported	igd	0.5932	0.4068	0.000188458	32.4917
0.00390273	1.64e-16	1	101625861	0.0321801	172378	ebi-a-GCST004600	rs1754542	G	C	0.3009	Eosinophil percentage of white cells	TRUE	reported	igd	0.6991	0.3009	0.000394262	67.9881
0.00628866	1.5e-12	2	111829192	0.044487	172378	ebi-a-GCST004600	rs79918045	A	G	0.0894	Eosinophil percentage of white cells	TRUE	reported	igd	0.9106	0.0894	0.00029023	50.0432
0.00728959	7.01e-09	2	112239082	0.0422115	172378	ebi-a-GCST004600	rs55706446	T	C	0.0727	Eosinophil percentage of white cells	TRUE	reported	igd	0.9273	0.0727	0.000194486	33.5313
0.00651846	2.16e-14	2	213898232	-0.0498041	172378	ebi-a-GCST004600	rs1586068	G	A	0.9174	Eosinophil percentage of white cells	TRUE	reported	igd	0.0826	0.0826	0.000338541	58.3761
0.00458106	1.93e-10	2	231114995	0.0291674	172378	ebi-a-GCST004600	rs35857956	T	C	0.1858	Eosinophil percentage of white cells	TRUE	reported	igd	0.8142	0.1858	0.000235115	40.5376
0.00404766	5.88e-51	2	213830187	-0.0607743	172378	ebi-a-GCST004600	rs6750754	G	T	0.2643	Eosinophil percentage of white cells	TRUE	reported	igd	0.7357	0.2643	0.00130612	225.438
0.00452965	9.09e-20	2	234113057	-0.0412167	172378	ebi-a-GCST004600	rs7346	A	G	0.1909	Eosinophil percentage of white cells	TRUE	reported	igd	0.8091	0.1909	0.000480095	82.7965
0.00589054	3.58e-08	2	27826453	0.0324593	172378	ebi-a-GCST004600	rs140043162	GTGTGTGTGTA	G	0.1233	Eosinophil percentage of white cells	TRUE	reported	igd	0.8767	0.1233	0.00017612	30.3643
0.00364614	6.82e-39	2	97201682	0.0475623	172378	ebi-a-GCST004600	rs2579500	A	G	0.3889	Eosinophil percentage of white cells	TRUE	reported	igd	0.6111	0.3889	0.000986163	170.159
0.00381596	4.29e-09	2	211540507	0.0224093	172378	ebi-a-GCST004600	rs1047891	A	C	0.3168	Eosinophil percentage of white cells	TRUE	reported	igd	0.6832	0.3168	0.000200023	34.4861
0.00388103	1.22e-95	2	102968867	-0.0805318	172378	ebi-a-GCST004600	rs5833013	TTA	T	0.3349	Eosinophil percentage of white cells	TRUE	reported	igd	0.6651	0.3349	0.00249158	430.562
0.0040726	1.77e-25	2	242698640	-0.0424853	172378	ebi-a-GCST004600	rs34290285	A	G	0.2572	Eosinophil percentage of white cells	TRUE	reported	igd	0.7428	0.2572	0.000630925	108.825
0.00392013	9.15e-18	2	8441735	-0.0336513	172378	ebi-a-GCST004600	rs13416555	G	C	0.2932	Eosinophil percentage of white cells	TRUE	reported	igd	0.7068	0.2932	0.000427302	73.6882
0.00365041	5.89e-11	2	28685961	-0.0238972	172378	ebi-a-GCST004600	rs11127153	A	T	0.4899	Eosinophil percentage of white cells	TRUE	reported	igd	0.5101	0.4899	0.000248554	42.8554
0.00363166	4.16e-17	3	12334991	-0.0305364	172378	ebi-a-GCST004600	rs2960422	A	G	0.602	Eosinophil percentage of white cells	TRUE	reported	igd	0.398	0.398	0.000409983	70.7001
0.00374719	6.32e-14	3	33047283	0.0281089	172378	ebi-a-GCST004600	rs34064757	A	G	0.3671	Eosinophil percentage of white cells	TRUE	reported	igd	0.6329	0.3671	0.000326327	56.2693
0.0074025	8.82e-14	3	42906116	0.055204	172378	ebi-a-GCST004600	rs2228467	C	T	0.0616	Eosinophil percentage of white cells	TRUE	reported	igd	0.9384	0.0616	0.000322524	55.6134
0.00546162	3.38e-09	3	51769797	0.0322886	172378	ebi-a-GCST004600	rs11918567	A	G	0.1208	Eosinophil percentage of white cells	TRUE	reported	igd	0.8792	0.1208	0.000202715	34.9503
0.00410692	5.77e-09	3	98459895	0.0239161	172378	ebi-a-GCST004600	rs28707457	T	A	0.2655	Eosinophil percentage of white cells	TRUE	reported	igd	0.7345	0.2655	0.000196689	33.9112
0.00373395	1.38e-09	3	112587012	-0.0226179	172378	ebi-a-GCST004600	rs2399441	C	T	0.3496	Eosinophil percentage of white cells	TRUE	reported	igd	0.6504	0.3496	0.000212811	36.6913
0.0147755	1.53e-10	3	128175328	-0.0945946	172378	ebi-a-GCST004600	rs115697464	C	T	0.015	Eosinophil percentage of white cells	TRUE	reported	igd	0.985	0.015	0.000237719	40.9867
0.00359034	1.8e-16	3	112074608	-0.0295654	172378	ebi-a-GCST004600	rs9990220	T	G	0.4416	Eosinophil percentage of white cells	TRUE	reported	igd	0.5584	0.4416	0.000393227	67.8096
0.00763429	2.92e-21	3	128682198	-0.0722639	172378	ebi-a-GCST004600	rs56003704	A	G	0.0599	Eosinophil percentage of white cells	TRUE	reported	igd	0.9401	0.0599	0.000519515	89.5984
0.0114924	1.13e-09	3	128776664	-0.0699925	172378	ebi-a-GCST004600	rs79171715	C	A	0.0251	Eosinophil percentage of white cells	TRUE	reported	igd	0.9749	0.0251	0.000215133	37.0917
0.00402772	5.88e-15	3	169518455	0.0314423	172378	ebi-a-GCST004600	rs6793295	C	T	0.2652	Eosinophil percentage of white cells	TRUE	reported	igd	0.7348	0.2652	0.000353407	60.9404
0.00388062	1.17e-14	3	188448320	0.0299559	172378	ebi-a-GCST004600	rs9825482	A	G	0.3102	Eosinophil percentage of white cells	TRUE	reported	igd	0.6898	0.3102	0.000345566	59.5878
0.00402814	1.35e-13	3	3153194	0.0298132	172378	ebi-a-GCST004600	rs6787336	A	G	0.2913	Eosinophil percentage of white cells	TRUE	reported	igd	0.7087	0.2913	0.000317679	54.7776
0.00377583	5.88e-09	3	101267385	-0.0219758	172378	ebi-a-GCST004600	rs13062095	C	T	0.3362	Eosinophil percentage of white cells	TRUE	reported	igd	0.6638	0.3362	0.000196471	33.8735
0.00573025	1.63e-145	3	128316435	-0.147194	172378	ebi-a-GCST004600	rs4328821	G	A	0.1075	Eosinophil percentage of white cells	TRUE	reported	igd	0.8925	0.1075	0.00381322	659.824
0.00855315	2.53e-08	3	10319168	0.0476488	172378	ebi-a-GCST004600	rs115313152	T	C	0.0459	Eosinophil percentage of white cells	TRUE	reported	igd	0.9541	0.0459	0.000180008	31.0346
0.0114668	6.42e-09	4	103449131	-0.0665689	172378	ebi-a-GCST004600	rs113473633	G	A	0.0281	Eosinophil percentage of white cells	TRUE	reported	igd	0.9719	0.0281	0.000195475	33.7018
0.00433235	1.85e-54	4	38664499	0.0673267	172378	ebi-a-GCST004600	rs2078179	G	A	0.2142	Eosinophil percentage of white cells	TRUE	reported	igd	0.7858	0.2142	0.00139906	241.503
0.0102818	1.81e-08	4	38725261	-0.0578745	172378	ebi-a-GCST004600	rs142827581	AT	A	0.0317	Eosinophil percentage of white cells	TRUE	reported	igd	0.9683	0.0317	0.00018377	31.6834
0.00481217	1.38e-22	4	83568122	-0.0470588	172378	ebi-a-GCST004600	rs7672535	A	T	0.1646	Eosinophil percentage of white cells	TRUE	reported	igd	0.8354	0.1646	0.000554469	95.6301
0.00361553	5.47e-09	4	123560939	0.0210859	172378	ebi-a-GCST004600	rs62324212	A	C	0.4408	Eosinophil percentage of white cells	TRUE	reported	igd	0.5592	0.4408	0.000197275	34.0122
0.00470018	5.7e-29	5	131461341	0.052502	172378	ebi-a-GCST004600	rs152197	T	C	0.174	Eosinophil percentage of white cells	TRUE	reported	igd	0.826	0.174	0.000723314	124.772
0.00366111	2.92e-23	5	141499041	0.0363748	172378	ebi-a-GCST004600	rs1036207	G	A	0.616	Eosinophil percentage of white cells	TRUE	reported	igd	0.384	0.384	0.000572328	98.7122
0.0039206	1.76e-13	5	98221383	-0.0288791	172378	ebi-a-GCST004600	rs376685098	AT	A	0.2899	Eosinophil percentage of white cells	TRUE	reported	igd	0.7101	0.2899	0.000314662	54.2572
0.00405991	1.25e-08	5	130865179	-0.0231133	172378	ebi-a-GCST004600	rs35771899	A	T	0.6802	Eosinophil percentage of white cells	TRUE	reported	igd	0.3198	0.3198	0.000187987	32.4105
0.00517842	2.95e-22	5	110426451	-0.0502427	172378	ebi-a-GCST004600	rs10045577	T	C	0.139	Eosinophil percentage of white cells	TRUE	reported	igd	0.861	0.139	0.000545799	94.134
0.00364156	5.36e-40	5	148200011	0.0482034	172378	ebi-a-GCST004600	rs56330463	C	T	0.551	Eosinophil percentage of white cells	TRUE	reported	igd	0.449	0.449	0.00101545	175.217
0.00422348	5.77e-11	5	10624866	0.0276619	172378	ebi-a-GCST004600	rs10062687	G	T	0.2344	Eosinophil percentage of white cells	TRUE	reported	igd	0.7656	0.2344	0.00024879	42.8961
0.00375812	3.02e-17	5	35846815	-0.0317396	172378	ebi-a-GCST004600	rs4594881	T	G	0.3402	Eosinophil percentage of white cells	TRUE	reported	igd	0.6598	0.3402	0.000413619	71.3274
0.00350521	1.34e-77	5	131804347	0.0653606	172378	ebi-a-GCST004600	rs2248116	A	C	0.5626	Eosinophil percentage of white cells	TRUE	reported	igd	0.4374	0.4374	0.00201301	347.695
0.00545404	2.6e-10	5	150456392	-0.0344747	172378	ebi-a-GCST004600	rs7731150	A	G	0.1215	Eosinophil percentage of white cells	TRUE	reported	igd	0.8785	0.1215	0.00023173	39.9539
0.00462275	1.96e-23	6	31347070	0.0461112	172378	ebi-a-GCST004600	rs9266640	T	G	0.1819	Eosinophil percentage of white cells	TRUE	reported	igd	0.8181	0.1819	0.000576872	99.4963
0.00356367	4.34e-11	6	87838447	0.0234913	172378	ebi-a-GCST004600	rs201021043	CAT	C	0.5164	Eosinophil percentage of white cells	TRUE	reported	igd	0.4836	0.4836	0.000252016	43.4524
0.00381238	1.01e-37	6	29912494	0.0489413	172378	ebi-a-GCST004600	rs2975059	C	T	0.347	Eosinophil percentage of white cells	TRUE	reported	igd	0.653	0.347	0.000955128	164.799
0.0113224	1.08e-08	6	33037061	-0.0647325	172378	ebi-a-GCST004600	rs1126544	C	G	0.0253	Eosinophil percentage of white cells	TRUE	reported	igd	0.9747	0.0253	0.000189585	32.6861
0.00500774	1.73e-10	6	35610681	-0.0319659	172378	ebi-a-GCST004600	rs2143404	C	T	0.8507	Eosinophil percentage of white cells	TRUE	reported	igd	0.1493	0.1493	0.000236323	40.746
0.00396218	5.1e-19	6	32619128	0.0353031	172378	ebi-a-GCST004600	rs28667353	G	A	0.6244	Eosinophil percentage of white cells	TRUE	reported	igd	0.3756	0.3756	0.000460337	79.3875
0.00382762	7.17e-14	6	29748690	0.0286486	172378	ebi-a-GCST004600	rs1611236	A	G	0.68	Eosinophil percentage of white cells	TRUE	reported	igd	0.32	0.32	0.000324882	56.0201
0.00364045	6.48e-23	6	107444153	0.0358788	172378	ebi-a-GCST004600	rs6568466	C	T	0.5471	Eosinophil percentage of white cells	TRUE	reported	igd	0.4529	0.4529	0.00056317	97.1316
0.00500265	7.11e-21	6	376329	0.0468853	172378	ebi-a-GCST004600	rs55713716	A	G	0.7494	Eosinophil percentage of white cells	TRUE	reported	igd	0.2506	0.2506	0.000509296	87.8351
0.0063179	2.87e-08	6	561527	-0.0350608	172378	ebi-a-GCST004600	rs13216590	A	G	0.0949	Eosinophil percentage of white cells	TRUE	reported	igd	0.9051	0.0949	0.000178624	30.7959
0.00442871	1.31e-10	6	42491519	-0.0284609	172378	ebi-a-GCST004600	rs201973775	C	CTATATAGAATTATTCTATATTT	0.2047	Eosinophil percentage of white cells	TRUE	reported	igd	0.7953	0.2047	0.000239528	41.2988
0.00371935	1.64e-20	6	90956409	-0.0345291	172378	ebi-a-GCST004600	rs62408225	G	A	0.3514	Eosinophil percentage of white cells	TRUE	reported	igd	0.6486	0.3514	0.000499732	86.1849
0.00421253	7.18e-17	6	135406183	0.0351497	172378	ebi-a-GCST004600	rs9402682	T	G	0.2409	Eosinophil percentage of white cells	TRUE	reported	igd	0.7591	0.2409	0.000403738	69.6229
0.00362493	9.16e-15	7	3171020	-0.0280947	172378	ebi-a-GCST004600	rs13223928	C	T	0.4988	Eosinophil percentage of white cells	TRUE	reported	igd	0.5012	0.4988	0.00034835	60.0682
0.00595238	1.93e-13	7	37382465	0.043771	172378	ebi-a-GCST004600	rs60600003	G	T	0.1011	Eosinophil percentage of white cells	TRUE	reported	igd	0.8989	0.1011	0.000313598	54.0738
0.00634553	1.88e-08	7	50807425	-0.0356808	172378	ebi-a-GCST004600	rs17548938	A	G	0.0861	Eosinophil percentage of white cells	TRUE	reported	igd	0.9139	0.0861	0.000183388	31.6176
0.0071486	8.61e-11	7	75419496	-0.046391	172378	ebi-a-GCST004600	rs4639460	T	C	0.0921	Eosinophil percentage of white cells	TRUE	reported	igd	0.9079	0.0921	0.000244252	42.1134
0.00362128	8.89e-11	7	112782556	-0.0234833	172378	ebi-a-GCST004600	rs12705849	A	G	0.408	Eosinophil percentage of white cells	TRUE	reported	igd	0.592	0.408	0.000243897	42.0522
0.00399473	1.88e-08	7	130675225	-0.0224597	172378	ebi-a-GCST004600	rs10251370	T	C	0.2927	Eosinophil percentage of white cells	TRUE	reported	igd	0.7073	0.2927	0.000183346	31.6103
0.00432518	2.73e-08	7	138788795	0.0240384	172378	ebi-a-GCST004600	rs7789337	C	G	0.2172	Eosinophil percentage of white cells	TRUE	reported	igd	0.7828	0.2172	0.000179161	30.8886
0.00416618	3.1e-46	7	20577452	-0.0594753	172378	ebi-a-GCST004600	rs13247119	T	C	0.2453	Eosinophil percentage of white cells	TRUE	reported	igd	0.7547	0.2453	0.00118087	203.794
0.00362624	1.04e-12	7	22785717	-0.0258385	172378	ebi-a-GCST004600	rs4722171	G	A	0.5909	Eosinophil percentage of white cells	TRUE	reported	igd	0.4091	0.4091	0.00029445	50.7711
0.00457067	1.66e-36	7	75442730	-0.0576768	172378	ebi-a-GCST004600	rs2302006	G	T	0.1864	Eosinophil percentage of white cells	TRUE	reported	igd	0.8136	0.1864	0.000922911	159.235
0.00370659	6.65e-41	7	148869277	0.0496423	172378	ebi-a-GCST004600	rs4727027	A	G	0.6312	Eosinophil percentage of white cells	TRUE	reported	igd	0.3688	0.3688	0.00103949	179.37
0.00455615	1.67e-13	7	75407141	0.0335923	172378	ebi-a-GCST004600	rs112719253	CT	C	0.2083	Eosinophil percentage of white cells	TRUE	reported	igd	0.7917	0.2083	0.000315257	54.3599
0.0144354	2.88e-08	7	50444152	0.080093	172378	ebi-a-GCST004600	rs150640087	T	G	0.0162	Eosinophil percentage of white cells	TRUE	reported	igd	0.9838	0.0162	0.000178555	30.7841
0.00625165	2.84e-28	8	61636887	-0.068935	172378	ebi-a-GCST004600	rs35914442	G	A	0.0898	Eosinophil percentage of white cells	TRUE	reported	igd	0.9102	0.0898	0.000704859	121.586
0.00378383	7.75e-34	8	130599247	-0.0458804	172378	ebi-a-GCST004600	rs7840212	T	C	0.3372	Eosinophil percentage of white cells	TRUE	reported	igd	0.6628	0.3372	0.000852195	147.023
0.00459612	5.74e-09	8	119942830	-0.0267687	172378	ebi-a-GCST004600	rs6469787	C	T	0.1879	Eosinophil percentage of white cells	TRUE	reported	igd	0.8121	0.1879	0.000196745	33.9209
0.0038258	1.4e-11	8	129036698	-0.0258556	172378	ebi-a-GCST004600	rs11787270	A	G	0.3166	Eosinophil percentage of white cells	TRUE	reported	igd	0.6834	0.3166	0.000264891	45.673
0.00892281	9.11e-14	8	48651633	-0.0665041	172378	ebi-a-GCST004600	rs45577137	G	A	0.0462	Eosinophil percentage of white cells	TRUE	reported	igd	0.9538	0.0462	0.00032216	55.5506
0.00359991	2.99e-09	8	10243101	0.0213557	172378	ebi-a-GCST004600	rs6601450	T	G	0.4528	Eosinophil percentage of white cells	TRUE	reported	igd	0.5472	0.4528	0.000204114	35.1916
0.00736038	5.52e-16	8	145158607	0.0596147	172378	ebi-a-GCST004600	rs34173062	A	G	0.0749	Eosinophil percentage of white cells	TRUE	reported	igd	0.9251	0.0749	0.000380416	65.5996
0.00392155	1.6e-10	8	22957003	-0.0250783	172378	ebi-a-GCST004600	rs12545733	C	T	0.7011	Eosinophil percentage of white cells	TRUE	reported	igd	0.2989	0.2989	0.00023719	40.8955
0.00407622	8.83e-12	9	86368660	-0.0278174	172378	ebi-a-GCST004600	rs7047907	A	G	0.7438	Eosinophil percentage of white cells	TRUE	reported	igd	0.2562	0.2562	0.000270096	46.5707
0.0050825	2.08e-11	9	94096752	-0.0340533	172378	ebi-a-GCST004600	rs201272561	T	C	0.1578	Eosinophil percentage of white cells	TRUE	reported	igd	0.8422	0.1578	0.000260357	44.8909
0.00403158	1.1e-19	9	113636793	0.0366003	172378	ebi-a-GCST004600	rs551517	T	C	0.2682	Eosinophil percentage of white cells	TRUE	reported	igd	0.7318	0.2682	0.000477891	82.4164
0.00358163	4.96e-13	9	117690758	-0.0258826	172378	ebi-a-GCST004600	rs10982456	C	T	0.4349	Eosinophil percentage of white cells	TRUE	reported	igd	0.5651	0.4349	0.000302859	52.2215
0.00363541	5.63e-15	9	135880469	0.0283995	172378	ebi-a-GCST004600	rs605642	A	C	0.5804	Eosinophil percentage of white cells	TRUE	reported	igd	0.4196	0.4196	0.000353899	61.0252
0.00403445	4.43e-117	9	6193455	-0.092801	172378	ebi-a-GCST004600	rs2381416	A	C	0.737	Eosinophil percentage of white cells	TRUE	reported	igd	0.263	0.263	0.00306002	529.092
0.00356344	5.49e-13	9	5112288	0.0257015	172378	ebi-a-GCST004600	rs3780378	T	C	0.4994	Eosinophil percentage of white cells	TRUE	reported	igd	0.5006	0.4994	0.000301693	52.0203
0.00421121	3.69e-09	9	6379182	0.0248358	172378	ebi-a-GCST004600	rs4742188	A	G	0.4894	Eosinophil percentage of white cells	TRUE	reported	igd	0.5106	0.4894	0.000201731	34.7806
0.00396047	6.83e-14	9	136905474	-0.0296684	172378	ebi-a-GCST004600	rs467379	T	C	0.2899	Eosinophil percentage of white cells	TRUE	reported	igd	0.7101	0.2899	0.00032544	56.1164
0.00363142	7.3e-31	10	9043404	-0.0419464	172378	ebi-a-GCST004600	rs61840192	A	G	0.43	Eosinophil percentage of white cells	TRUE	reported	igd	0.57	0.43	0.000773426	133.423
0.00372996	2.15e-14	10	89699209	-0.0285017	172378	ebi-a-GCST004600	rs2673803	T	C	0.3499	Eosinophil percentage of white cells	TRUE	reported	igd	0.6501	0.3499	0.000338613	58.3886
0.00881542	2.47e-09	10	115348046	-0.0525708	172378	ebi-a-GCST004600	rs7080536	A	G	0.0441	Eosinophil percentage of white cells	TRUE	reported	igd	0.9559	0.0441	0.000206268	35.563
0.00363106	1.61e-17	10	26736240	-0.0309317	172378	ebi-a-GCST004600	rs3006802	C	T	0.597	Eosinophil percentage of white cells	TRUE	reported	igd	0.403	0.403	0.0004208	72.5664
0.00367929	6.45e-28	10	64388631	-0.040298	172378	ebi-a-GCST004600	rs10995240	C	G	0.3688	Eosinophil percentage of white cells	TRUE	reported	igd	0.6312	0.3688	0.000695432	119.959
0.00416991	7.91e-18	10	964685	0.0358648	172378	ebi-a-GCST004600	rs10904581	T	A	0.2388	Eosinophil percentage of white cells	TRUE	reported	igd	0.7612	0.2388	0.000428959	73.9739
0.00374329	2.29e-10	10	8559743	-0.023735	172378	ebi-a-GCST004600	rs1544301	A	G	0.3495	Eosinophil percentage of white cells	TRUE	reported	igd	0.6505	0.3495	0.000233178	40.2037
0.00712461	3.29e-10	11	116652351	-0.0447736	172378	ebi-a-GCST004600	rs12274192	G	A	0.0665	Eosinophil percentage of white cells	TRUE	reported	igd	0.9335	0.0665	0.000229055	39.4927
0.00420599	6.31e-13	11	327143	-0.0302567	172378	ebi-a-GCST004600	rs28475163	A	G	0.2343	Eosinophil percentage of white cells	TRUE	reported	igd	0.7657	0.2343	0.00030012	51.749
0.00362195	3.47e-17	11	65664346	-0.0305312	172378	ebi-a-GCST004600	rs637571	C	T	0.4512	Eosinophil percentage of white cells	TRUE	reported	igd	0.5488	0.4512	0.000412043	71.0555
0.00356383	1.95e-41	11	76293758	0.0480543	172378	ebi-a-GCST004600	rs7936323	A	G	0.4768	Eosinophil percentage of white cells	TRUE	reported	igd	0.5232	0.4768	0.00105364	181.813
0.0036031	6.16e-09	11	108165407	0.0209424	172378	ebi-a-GCST004600	rs582297	G	C	0.5556	Eosinophil percentage of white cells	TRUE	reported	igd	0.4444	0.4444	0.000195945	33.7828
0.00775877	1.06e-09	11	116808453	0.0473325	172378	ebi-a-GCST004600	rs77136879	T	C	0.0557	Eosinophil percentage of white cells	TRUE	reported	igd	0.9443	0.0557	0.000215853	37.2159
0.00697045	6.16e-09	11	57131570	-0.0405137	172378	ebi-a-GCST004600	rs74628114	C	T	0.0734	Eosinophil percentage of white cells	TRUE	reported	igd	0.9266	0.0734	0.000195936	33.7814
0.00355796	3.6e-17	11	128185850	0.0299771	172378	ebi-a-GCST004600	rs10893844	C	G	0.5039	Eosinophil percentage of white cells	TRUE	reported	igd	0.4961	0.4961	0.000411639	70.9859
0.00373646	4.8e-14	12	56466473	0.0281629	172378	ebi-a-GCST004600	rs2640562	T	C	0.3485	Eosinophil percentage of white cells	TRUE	reported	igd	0.6515	0.3485	0.000329465	56.8106
0.00573635	6.16e-18	12	57489709	-0.0495015	172378	ebi-a-GCST004600	rs1059513	C	T	0.1071	Eosinophil percentage of white cells	TRUE	reported	igd	0.8929	0.1071	0.000431813	74.4664
0.00359064	1.41e-11	12	92519289	-0.0242626	172378	ebi-a-GCST004600	rs7135535	A	G	0.4494	Eosinophil percentage of white cells	TRUE	reported	igd	0.5506	0.4494	0.00026481	45.6589
0.00355311	3.19e-120	12	112007756	-0.0828377	172378	ebi-a-GCST004600	rs653178	T	C	0.5168	Eosinophil percentage of white cells	TRUE	reported	igd	0.4832	0.4832	0.00314333	543.543
0.00445814	2.78e-11	12	980925	0.0296821	172378	ebi-a-GCST004600	rs11613704	A	C	0.2008	Eosinophil percentage of white cells	TRUE	reported	igd	0.7992	0.2008	0.000257092	44.3279
0.00435691	1.78e-08	12	32145000	-0.0245404	172378	ebi-a-GCST004600	rs4931005	G	A	0.7881	Eosinophil percentage of white cells	TRUE	reported	igd	0.2119	0.2119	0.000184011	31.725
0.00391396	2.34e-15	13	41244297	0.0310048	172378	ebi-a-GCST004600	rs6563842	T	G	0.3022	Eosinophil percentage of white cells	TRUE	reported	igd	0.6978	0.3022	0.000363903	62.7509
0.00496443	5.53e-09	13	74704287	-0.0289442	172378	ebi-a-GCST004600	rs9600235	T	C	0.1521	Eosinophil percentage of white cells	TRUE	reported	igd	0.8479	0.1521	0.000197159	33.9922
0.00356036	1.37e-08	13	114931086	-0.0202108	172378	ebi-a-GCST004600	rs422149	G	T	0.531	Eosinophil percentage of white cells	TRUE	reported	igd	0.469	0.469	0.000186903	32.2236
0.00367692	5.24e-10	13	50954721	0.0228399	172378	ebi-a-GCST004600	rs201798	A	G	0.6158	Eosinophil percentage of white cells	TRUE	reported	igd	0.3842	0.3842	0.00022379	38.5847
0.00364128	1.09e-17	13	99855124	0.0311836	172378	ebi-a-GCST004600	rs2182885	A	G	0.6079	Eosinophil percentage of white cells	TRUE	reported	igd	0.3921	0.3921	0.000425283	73.3397
0.0036971	4.52e-11	13	40351064	0.0243491	172378	ebi-a-GCST004600	rs7986796	T	G	0.6286	Eosinophil percentage of white cells	TRUE	reported	igd	0.3714	0.3714	0.000251566	43.3749
0.0037366	2.75e-12	14	35882492	0.0261194	172378	ebi-a-GCST004600	rs8020739	T	G	0.643	Eosinophil percentage of white cells	TRUE	reported	igd	0.357	0.357	0.000283379	48.8617
0.00730485	5e-19	14	94417531	0.0651019	172378	ebi-a-GCST004600	rs11555542	C	T	0.0637	Eosinophil percentage of white cells	TRUE	reported	igd	0.9363	0.0637	0.000460556	79.4254
0.00355511	3.94e-29	14	23589057	0.0398281	172378	ebi-a-GCST004600	rs2239633	A	G	0.4845	Eosinophil percentage of white cells	TRUE	reported	igd	0.5155	0.4845	0.000727571	125.507
0.00396787	5.84e-19	14	75975648	0.0352942	172378	ebi-a-GCST004600	rs175705	G	C	0.7192	Eosinophil percentage of white cells	TRUE	reported	igd	0.2808	0.2808	0.000458787	79.1201
0.00391681	2e-09	15	91201273	-0.0234915	172378	ebi-a-GCST004600	rs2010672	T	G	0.3182	Eosinophil percentage of white cells	TRUE	reported	igd	0.6818	0.3182	0.000208633	35.9709
0.00389947	1.12e-10	15	67451215	0.0251489	172378	ebi-a-GCST004600	rs7174445	G	C	0.2965	Eosinophil percentage of white cells	TRUE	reported	igd	0.7035	0.2965	0.000241235	41.5931
0.00356903	1.52e-10	15	41693455	0.0228545	172378	ebi-a-GCST004600	rs4924544	T	G	0.5237	Eosinophil percentage of white cells	TRUE	reported	igd	0.4763	0.4763	0.000237825	41.0051
0.00391443	2.68e-11	15	80267007	-0.0260832	172378	ebi-a-GCST004600	rs58966963	T	TA	0.2983	Eosinophil percentage of white cells	TRUE	reported	igd	0.7017	0.2983	0.000257508	44.3997
0.00409891	5.76e-11	15	86293097	-0.0268471	172378	ebi-a-GCST004600	rs11637212	G	C	0.2527	Eosinophil percentage of white cells	TRUE	reported	igd	0.7473	0.2527	0.00024881	42.8996
0.00414263	4.95e-08	15	38834033	0.0225909	172378	ebi-a-GCST004600	rs8032939	C	T	0.2461	Eosinophil percentage of white cells	TRUE	reported	igd	0.7539	0.2461	0.000172488	29.7379
0.00437311	7.02e-16	15	80257747	-0.0352916	172378	ebi-a-GCST004600	rs8033923	G	A	0.2099	Eosinophil percentage of white cells	TRUE	reported	igd	0.7901	0.2099	0.000377673	65.1264
0.00356412	1.45e-13	16	30096468	-0.0263462	172378	ebi-a-GCST004600	rs34627357	TG	T	0.481	Eosinophil percentage of white cells	TRUE	reported	igd	0.519	0.481	0.000316892	54.642
0.00458312	3.63e-13	16	88559851	0.0333135	172378	ebi-a-GCST004600	rs74035506	G	A	0.1991	Eosinophil percentage of white cells	TRUE	reported	igd	0.8009	0.1991	0.00030641	52.8339
0.00416098	6.15e-15	16	2836027	-0.0324591	172378	ebi-a-GCST004600	rs7195287	G	T	0.7547	Eosinophil percentage of white cells	TRUE	reported	igd	0.2453	0.2453	0.000352896	60.8523
0.00502519	1.9e-09	16	85810647	0.0301814	172378	ebi-a-GCST004600	rs301162	G	A	0.8525	Eosinophil percentage of white cells	TRUE	reported	igd	0.1475	0.1475	0.000209219	36.0719
0.00414671	4.68e-34	16	11219041	-0.0504511	172378	ebi-a-GCST004600	rs12935657	A	G	0.2472	Eosinophil percentage of white cells	TRUE	reported	igd	0.7528	0.2472	0.000857984	148.023
0.00394037	3.29e-10	16	27343963	0.0247633	172378	ebi-a-GCST004600	rs4787951	C	T	0.2957	Eosinophil percentage of white cells	TRUE	reported	igd	0.7043	0.2957	0.000229067	39.4946
0.00384618	3.8e-12	16	48646572	-0.0267099	172378	ebi-a-GCST004600	rs9933329	C	T	0.31	Eosinophil percentage of white cells	TRUE	reported	igd	0.69	0.31	0.000279693	48.2259
0.00406849	2.97e-09	16	68313073	0.0241388	172378	ebi-a-GCST004600	rs66832488	TA	T	0.7216	Eosinophil percentage of white cells	TRUE	reported	igd	0.2784	0.2784	0.000204171	35.2014
0.00370804	4.71e-13	17	47398070	0.0268218	172378	ebi-a-GCST004600	rs9889262	A	T	0.366	Eosinophil percentage of white cells	TRUE	reported	igd	0.634	0.366	0.00030344	52.3217
0.00440842	8.33e-18	17	65962538	-0.0378904	172378	ebi-a-GCST004600	rs5821446	AT	A	0.7946	Eosinophil percentage of white cells	TRUE	reported	igd	0.2054	0.2054	0.000428375	73.8733
0.0123319	6.23e-40	17	4535314	-0.163099	172378	ebi-a-GCST004600	rs34210653	A	G	0.0213	Eosinophil percentage of white cells	TRUE	reported	igd	0.9787	0.0213	0.00101373	174.919
0.00879161	5.77e-14	17	7742601	-0.0660539	172378	ebi-a-GCST004600	rs74480102	A	G	0.043	Eosinophil percentage of white cells	TRUE	reported	igd	0.957	0.043	0.000327368	56.4488
0.0041488	1.49e-17	17	4572137	-0.0353797	172378	ebi-a-GCST004600	rs370901645	T	TATAC	0.242	Eosinophil percentage of white cells	TRUE	reported	igd	0.758	0.242	0.000421695	72.7207
0.00358016	6.7e-14	17	38164025	-0.0268283	172378	ebi-a-GCST004600	rs8072548	G	T	0.5571	Eosinophil percentage of white cells	TRUE	reported	igd	0.4429	0.4429	0.000325655	56.1534
0.00420174	9.08e-23	17	44207900	-0.0412681	172378	ebi-a-GCST004600	rs142524806	ACT	A	0.2264	Eosinophil percentage of white cells	TRUE	reported	igd	0.7736	0.2264	0.000559301	96.4641
0.0105188	2.32e-20	18	60920854	-0.0972643	172378	ebi-a-GCST004600	rs17758695	T	C	0.03	Eosinophil percentage of white cells	TRUE	reported	igd	0.97	0.03	0.000495767	85.5007
0.00424984	2.81e-09	18	61360583	-0.0252529	172378	ebi-a-GCST004600	rs138454980	G	GAAAA	0.2461	Eosinophil percentage of white cells	TRUE	reported	igd	0.7539	0.2461	0.000204789	35.3079
0.00412821	6.96e-09	18	20472563	0.0239096	172378	ebi-a-GCST004600	rs3911557	C	T	0.7509	Eosinophil percentage of white cells	TRUE	reported	igd	0.2491	0.2491	0.000194561	33.5441
0.00433187	1.22e-49	19	16427111	-0.0641656	172378	ebi-a-GCST004600	rs410867	G	A	0.2164	Eosinophil percentage of white cells	TRUE	reported	igd	0.7836	0.2164	0.00127122	219.406
0.00617304	1.07e-17	19	46368222	-0.0528763	172378	ebi-a-GCST004600	rs3810328	T	G	0.0932	Eosinophil percentage of white cells	TRUE	reported	igd	0.9068	0.0932	0.000425459	73.3701
0.00383061	2.77e-09	19	1037986	-0.0227716	172378	ebi-a-GCST004600	rs3848640	G	A	0.3325	Eosinophil percentage of white cells	TRUE	reported	igd	0.6675	0.3325	0.000204965	35.3383
0.00492952	4.87e-12	19	16495287	0.0340601	172378	ebi-a-GCST004600	rs3786586	G	A	0.1554	Eosinophil percentage of white cells	TRUE	reported	igd	0.8446	0.1554	0.000276873	47.7395
0.00378496	4.06e-53	19	40226275	0.0580657	172378	ebi-a-GCST004600	rs395892	G	A	0.6706	Eosinophil percentage of white cells	TRUE	reported	igd	0.3294	0.3294	0.00136346	235.349
0.00480931	1.77e-14	19	1105621	-0.0368683	172378	ebi-a-GCST004600	rs8178973	AG	A	0.1692	Eosinophil percentage of white cells	TRUE	reported	igd	0.8308	0.1692	0.000340809	58.7673
0.0170087	2.12e-17	19	3179517	-0.144352	172378	ebi-a-GCST004600	rs61731111	T	C	0.0111	Eosinophil percentage of white cells	TRUE	reported	igd	0.9889	0.0111	0.000417677	72.0275
0.00645484	1.69e-09	20	49106514	-0.0388937	172378	ebi-a-GCST004600	rs11697371	T	C	0.0858	Eosinophil percentage of white cells	TRUE	reported	igd	0.9142	0.0858	0.000210579	36.3063
0.00749827	1.31e-08	20	50143662	-0.042625	172378	ebi-a-GCST004600	rs6096462	G	A	0.0611	Eosinophil percentage of white cells	TRUE	reported	igd	0.9389	0.0611	0.000187432	32.3148
0.00361885	6.03e-12	21	34436973	-0.0248943	172378	ebi-a-GCST004600	rs2834083	A	G	0.5679	Eosinophil percentage of white cells	TRUE	reported	igd	0.4321	0.4321	0.000274446	47.321
0.00690197	7.11e-57	21	36398586	-0.109692	172378	ebi-a-GCST004600	rs56117721	A	T	0.0726	Eosinophil percentage of white cells	TRUE	reported	igd	0.9274	0.0726	0.00146314	252.58
0.0037115	1.45e-14	21	36712588	0.0285489	172378	ebi-a-GCST004600	rs8129030	A	T	0.6309	Eosinophil percentage of white cells	TRUE	reported	igd	0.3691	0.3691	0.000343122	59.1664
0.00428506	9.63e-09	21	45668171	-0.0245836	172378	ebi-a-GCST004600	rs3788111	T	G	0.221	Eosinophil percentage of white cells	TRUE	reported	igd	0.779	0.221	0.000190903	32.9134
0.00723635	2.3e-20	22	41404939	-0.066916	172378	ebi-a-GCST004600	rs743002	C	T	0.0656	Eosinophil percentage of white cells	TRUE	reported	igd	0.9344	0.0656	0.000495819	85.5098
0.00415653	9.01e-09	22	41781094	0.0238931	172378	ebi-a-GCST004600	rs73176685	G	C	0.2425	Eosinophil percentage of white cells	TRUE	reported	igd	0.7575	0.2425	0.000191654	33.0429
0.00357026	9.41e-17	22	31668250	-0.0296758	172378	ebi-a-GCST004600	rs13056815	A	G	0.5131	Eosinophil percentage of white cells	TRUE	reported	igd	0.4869	0.4869	0.000400635	69.0876
0.00363276	1.32e-12	1	227201106	-0.025765	169822	ebi-a-GCST004614	rs6665290	T	C	0.4606	Granulocyte count	TRUE	reported	igd	0.5394	0.4606	0.000296118	50.3016
0.00363786	5.77e-38	1	36943916	-0.0468589	169822	ebi-a-GCST004614	rs3917932	G	C	0.5758	Granulocyte count	TRUE	reported	igd	0.4242	0.4242	0.000976055	165.916
0.0103836	2.96e-11	1	79411968	0.0690364	169822	ebi-a-GCST004614	rs41313381	A	C	0.0307	Granulocyte count	TRUE	reported	igd	0.9693	0.0307	0.000260228	44.2034
0.00521696	1.97e-11	1	161620089	-0.0349968	169822	ebi-a-GCST004614	rs61804160	A	T	0.1375	Granulocyte count	TRUE	reported	igd	0.8625	0.1375	0.000264919	45.0004
0.00358903	1.31e-11	1	8913656	0.0242906	169822	ebi-a-GCST004614	rs12752838	G	A	0.5035	Granulocyte count	TRUE	reported	igd	0.4965	0.4965	0.000269657	45.8055
0.00378085	4.03e-09	1	56624095	0.0222433	169822	ebi-a-GCST004614	rs778387	G	C	0.4042	Granulocyte count	TRUE	reported	igd	0.5958	0.4042	0.000203769	34.611
0.00378168	2.91e-08	1	111604823	-0.0209768	169822	ebi-a-GCST004614	rs1149193	A	G	0.3476	Granulocyte count	TRUE	reported	igd	0.6524	0.3476	0.000181149	30.7683
0.00408507	2.67e-10	1	46446096	0.0258055	169822	ebi-a-GCST004614	rs72692639	G	A	0.2592	Granulocyte count	TRUE	reported	igd	0.7408	0.2592	0.000234925	39.9044
0.00374263	4.74e-08	1	56631443	0.0204372	169822	ebi-a-GCST004614	rs1331860	T	G	0.3646	Granulocyte count	TRUE	reported	igd	0.6354	0.3646	0.000175557	29.8184
0.0041978	5.78e-09	1	208034329	-0.0244434	169822	ebi-a-GCST004614	rs4844622	T	C	0.2412	Granulocyte count	TRUE	reported	igd	0.7588	0.2412	0.000199618	33.9058
0.00441096	4.24e-08	1	224654623	0.024175	169822	ebi-a-GCST004614	rs35915186	C	T	0.2132	Granulocyte count	TRUE	reported	igd	0.7868	0.2132	0.000176846	30.0373
0.0130448	2.02e-08	1	36970512	0.0731839	169822	ebi-a-GCST004614	rs11800162	T	C	0.0194	Granulocyte count	TRUE	reported	igd	0.9806	0.0194	0.000185303	31.4739
0.00370085	3.97e-37	1	66105944	-0.0471161	169822	ebi-a-GCST004614	rs1892534	T	C	0.3767	Granulocyte count	TRUE	reported	igd	0.6233	0.3767	0.000953515	162.08
0.00591776	7.87e-13	1	114303808	-0.0423917	169822	ebi-a-GCST004614	rs6679677	A	C	0.1015	Granulocyte count	TRUE	reported	igd	0.8985	0.1015	0.00030208	51.3147
0.0154022	8.62e-29	1	159175494	-0.171481	169822	ebi-a-GCST004614	rs34599082	T	C	0.0138	Granulocyte count	TRUE	reported	igd	0.9862	0.0138	0.000729383	123.954
0.00583049	5.13e-26	1	236090155	-0.0615057	169822	ebi-a-GCST004614	rs2208568	C	T	0.8919	Granulocyte count	TRUE	reported	igd	0.1081	0.1081	0.000654851	111.28
0.00371076	2.48e-18	1	247601595	0.0324057	169822	ebi-a-GCST004614	rs12239046	C	T	0.6283	Granulocyte count	TRUE	reported	igd	0.3717	0.3717	0.000448878	76.2627
0.00398279	2.72e-09	2	61703319	-0.0236892	169822	ebi-a-GCST004614	rs10206089	A	G	0.3775	Granulocyte count	TRUE	reported	igd	0.6225	0.3775	0.000208277	35.377
0.00383125	3.18e-09	2	101776932	0.0226887	169822	ebi-a-GCST004614	rs7575217	G	A	0.6725	Granulocyte count	TRUE	reported	igd	0.3275	0.3275	0.000206469	35.0698
0.0194737	2.08e-17	2	219020958	-0.165316	169822	ebi-a-GCST004614	rs114050631	T	C	0.0106	Granulocyte count	TRUE	reported	igd	0.9894	0.0106	0.000424184	72.0656
0.00607256	3.12e-11	2	43809347	0.0403261	169822	ebi-a-GCST004614	rs78487399	C	G	0.0975	Granulocyte count	TRUE	reported	igd	0.9025	0.0975	0.00025961	44.0985
0.0100825	3.43e-10	2	55013646	0.0632963	169822	ebi-a-GCST004614	rs72917514	A	G	0.033	Granulocyte count	TRUE	reported	igd	0.967	0.033	0.00023202	39.4108
0.00410278	1.67e-13	2	237776165	0.0302485	169822	ebi-a-GCST004614	rs9287604	C	G	0.7326	Granulocyte count	TRUE	reported	igd	0.2674	0.2674	0.000319977	54.3558
0.00482201	1.37e-08	2	23895901	0.0273774	169822	ebi-a-GCST004614	rs34668726	G	C	0.1683	Granulocyte count	TRUE	reported	igd	0.8317	0.1683	0.000189781	32.2347
0.00373377	6.99e-11	2	160521154	0.0243476	169822	ebi-a-GCST004614	rs201194591	T	C	0.3715	Granulocyte count	TRUE	reported	igd	0.6285	0.3715	0.000250331	42.5218
0.00362949	1.08e-12	2	182308352	0.0258431	169822	ebi-a-GCST004614	rs6740847	G	A	0.5637	Granulocyte count	TRUE	reported	igd	0.4363	0.4363	0.000298452	50.6982
0.00365605	6.81e-18	2	27730940	-0.0315078	169822	ebi-a-GCST004614	rs1260326	C	T	0.6052	Granulocyte count	TRUE	reported	igd	0.3948	0.3948	0.000437148	74.2689
0.00359922	1.97e-21	2	113863771	0.034217	169822	ebi-a-GCST004614	rs2029582	C	T	0.4811	Granulocyte count	TRUE	reported	igd	0.5189	0.4811	0.000531915	90.3778
0.00385868	7.19e-15	2	169710607	0.0300244	169822	ebi-a-GCST004614	rs11678685	A	G	0.3181	Granulocyte count	TRUE	reported	igd	0.6819	0.3181	0.000356387	60.5433
0.00367843	3.93e-12	3	42896451	-0.0255277	169822	ebi-a-GCST004614	rs9872440	C	T	0.3857	Granulocyte count	TRUE	reported	igd	0.6143	0.3857	0.000283518	48.1608
0.00480143	3.37e-08	3	140927025	0.0265099	169822	ebi-a-GCST004614	rs55659176	T	C	0.1695	Granulocyte count	TRUE	reported	igd	0.8305	0.1695	0.000179475	30.4839
0.00630129	4.71e-23	3	128301390	-0.0623047	169822	ebi-a-GCST004614	rs2734031	C	T	0.9094	Granulocyte count	TRUE	reported	igd	0.0906	0.0906	0.000575359	97.7637
0.00541729	9.56e-12	3	140927121	0.0369077	169822	ebi-a-GCST004614	rs143699489	G	A	0.1269	Granulocyte count	TRUE	reported	igd	0.8731	0.1269	0.000273248	46.4157
0.00728782	1.32e-09	3	141206800	-0.0442047	169822	ebi-a-GCST004614	rs9819371	T	C	0.065	Granulocyte count	TRUE	reported	igd	0.935	0.065	0.000216598	36.7906
0.00370563	2.11e-08	3	183702089	0.0207624	169822	ebi-a-GCST004614	rs3749440	G	A	0.3716	Granulocyte count	TRUE	reported	igd	0.6284	0.3716	0.000184823	31.3925
0.00367346	5.16e-09	3	47262246	-0.0214596	169822	ebi-a-GCST004614	rs11920354	A	C	0.3862	Granulocyte count	TRUE	reported	igd	0.6138	0.3862	0.000200915	34.1262
0.00372525	4.65e-45	4	74703999	0.0524728	169822	ebi-a-GCST004614	rs16850073	T	C	0.3749	Granulocyte count	TRUE	reported	igd	0.6251	0.3749	0.00116696	198.405
0.00499689	1.97e-16	4	55408999	0.0410945	169822	ebi-a-GCST004614	rs218265	C	T	0.1572	Granulocyte count	TRUE	reported	igd	0.8428	0.1572	0.000398108	67.6336
0.00364761	1.11e-09	4	7047102	-0.0222218	169822	ebi-a-GCST004614	rs11931598	T	C	0.4444	Granulocyte count	TRUE	reported	igd	0.5556	0.4444	0.000218501	37.1139
0.00368893	5.66e-10	4	55501109	-0.0228696	169822	ebi-a-GCST004614	rs6554196	G	C	0.3812	Granulocyte count	TRUE	reported	igd	0.6188	0.3812	0.000226268	38.4336
0.00370592	1e-84	4	74959996	0.0722831	169822	ebi-a-GCST004614	rs11725704	G	A	0.3762	Granulocyte count	TRUE	reported	igd	0.6238	0.3762	0.0022352	380.431
0.0036673	2.19e-08	4	145031841	-0.0205224	169822	ebi-a-GCST004614	rs13125760	T	C	0.4641	Granulocyte count	TRUE	reported	igd	0.5359	0.4641	0.00018437	31.3154
0.00387642	6.56e-11	4	705074	0.0253149	169822	ebi-a-GCST004614	rs11734460	T	C	0.3122	Granulocyte count	TRUE	reported	igd	0.6878	0.3122	0.000251066	42.6467
0.00394564	1.4e-10	4	72617775	-0.0253152	169822	ebi-a-GCST004614	rs1352846	G	A	0.2919	Granulocyte count	TRUE	reported	igd	0.7081	0.2919	0.000242342	41.1645
0.00368818	1.33e-10	4	106061534	-0.023694	169822	ebi-a-GCST004614	rs7679673	A	C	0.3746	Granulocyte count	TRUE	reported	igd	0.6254	0.3746	0.00024297	41.2712
0.003715	2.7e-08	4	120168588	-0.020655	169822	ebi-a-GCST004614	rs13139045	C	T	0.3685	Granulocyte count	TRUE	reported	igd	0.6315	0.3685	0.000181995	30.912
0.0036307	7.76e-23	5	131677642	-0.0357169	169822	ebi-a-GCST004614	rs10075801	G	A	0.4855	Granulocyte count	TRUE	reported	igd	0.5145	0.4855	0.000569542	96.7747
0.00364384	1.45e-18	5	148200553	-0.0320428	169822	ebi-a-GCST004614	rs2082382	A	G	0.5468	Granulocyte count	TRUE	reported	igd	0.4532	0.4532	0.000455146	77.3281
0.00389908	9.8e-19	5	1285974	0.0344575	169822	ebi-a-GCST004614	rs7705526	A	C	0.329	Granulocyte count	TRUE	reported	igd	0.671	0.329	0.000459674	78.0977
0.00373911	2.2e-17	5	141539339	0.0317178	169822	ebi-a-GCST004614	rs249677	A	C	0.6319	Granulocyte count	TRUE	reported	igd	0.3681	0.3681	0.000423537	71.9556
0.00364673	2.12e-08	5	1107428	-0.02043	169822	ebi-a-GCST004614	rs4535497	A	C	0.569	Granulocyte count	TRUE	reported	igd	0.431	0.431	0.00018478	31.3852
0.00361223	1.91e-15	5	68592923	-0.0287064	169822	ebi-a-GCST004614	rs72767881	T	C	0.4445	Granulocyte count	TRUE	reported	igd	0.5555	0.4445	0.00037175	63.1541
0.00363545	1.37e-11	5	179152106	-0.0245788	169822	ebi-a-GCST004614	rs12656648	A	C	0.4222	Granulocyte count	TRUE	reported	igd	0.5778	0.4222	0.000269088	45.7088
0.00550174	1.08e-14	5	71728688	-0.0425276	169822	ebi-a-GCST004614	rs2338224	G	A	0.8787	Granulocyte count	TRUE	reported	igd	0.1213	0.1213	0.000351718	59.7498
0.00406437	5.64e-24	5	173205225	-0.0410419	169822	ebi-a-GCST004614	rs791357	C	T	0.7204	Granulocyte count	TRUE	reported	igd	0.2796	0.2796	0.000600086	101.968
0.00642413	4.7e-09	6	22360075	0.0376298	169822	ebi-a-GCST004614	rs113856477	G	A	0.0854	Granulocyte count	TRUE	reported	igd	0.9146	0.0854	0.000202001	34.3107
0.004017	1.02e-17	6	31242509	0.0344324	169822	ebi-a-GCST004614	rs35989257	T	C	0.2749	Granulocyte count	TRUE	reported	igd	0.7251	0.2749	0.000432463	73.4727
0.00385832	2.43e-09	6	29748690	0.0230202	169822	ebi-a-GCST004614	rs1611236	A	G	0.6799	Granulocyte count	TRUE	reported	igd	0.3201	0.3201	0.000209574	35.5973
0.00359241	5.5e-22	6	109607556	0.0346256	169822	ebi-a-GCST004614	rs9400271	A	G	0.4836	Granulocyte count	TRUE	reported	igd	0.5164	0.4836	0.000546753	92.9004
0.00428218	1.55e-17	6	135419688	-0.0364968	169822	ebi-a-GCST004614	rs9402685	C	T	0.2496	Granulocyte count	TRUE	reported	igd	0.7504	0.2496	0.000427563	72.6398
0.00366865	3.81e-13	6	135666064	0.0266424	169822	ebi-a-GCST004614	rs139186524	TCACA	T	0.5378	Granulocyte count	TRUE	reported	igd	0.4622	0.4622	0.00031046	52.7387
0.00382639	9.8e-45	6	32565648	-0.0536954	169822	ebi-a-GCST004614	rs9270636	C	A	0.3086	Granulocyte count	TRUE	reported	igd	0.6914	0.3086	0.00115824	196.92
0.00362593	5.01e-15	6	87839741	-0.0283789	169822	ebi-a-GCST004614	rs9344678	T	C	0.4793	Granulocyte count	TRUE	reported	igd	0.5207	0.4793	0.00036058	61.2558
0.00473094	8.15e-13	6	16744687	-0.033867	169822	ebi-a-GCST004614	rs1144700	T	C	0.1789	Granulocyte count	TRUE	reported	igd	0.8211	0.1789	0.000301671	51.2452
0.00393632	9.3e-22	6	32629110	0.0377273	169822	ebi-a-GCST004614	rs9273608	T	C	0.3266	Granulocyte count	TRUE	reported	igd	0.6734	0.3266	0.000540632	91.8598
0.00450013	9.68e-09	6	42515791	0.025814	169822	ebi-a-GCST004614	rs16895831	T	C	0.2032	Granulocyte count	TRUE	reported	igd	0.7968	0.2032	0.000193724	32.9045
0.00359301	1.37e-08	6	43757896	0.0203972	169822	ebi-a-GCST004614	rs998584	A	C	0.4818	Granulocyte count	TRUE	reported	igd	0.5182	0.4818	0.000189735	32.2269
0.00362868	2.25e-12	6	159470058	-0.0254664	169822	ebi-a-GCST004614	rs212409	A	G	0.5529	Granulocyte count	TRUE	reported	igd	0.4471	0.4471	0.000289947	49.253
0.00420772	1.85e-08	6	7211751	-0.023671	169822	ebi-a-GCST004614	rs1334577	A	G	0.2372	Granulocyte count	TRUE	reported	igd	0.7628	0.2372	0.000186322	31.6471
0.00473277	6.46e-09	6	29893676	-0.0274712	169822	ebi-a-GCST004614	rs1611434	G	A	0.4027	Granulocyte count	TRUE	reported	igd	0.5973	0.4027	0.000198356	33.6914
0.00363776	8.99e-69	6	31242174	0.0637572	169822	ebi-a-GCST004614	rs2524079	A	G	0.4168	Granulocyte count	TRUE	reported	igd	0.5832	0.4168	0.00180556	307.175
0.0036503	2.98e-08	7	6704332	0.0202332	169822	ebi-a-GCST004614	rs2251188	G	A	0.5764	Granulocyte count	TRUE	reported	igd	0.4236	0.4236	0.000180884	30.7232
0.00761392	3.45e-09	7	8018180	-0.0449885	169822	ebi-a-GCST004614	rs7804306	A	G	0.0606	Granulocyte count	TRUE	reported	igd	0.9394	0.0606	0.000205543	34.9125
0.00399027	5.95e-78	7	28724374	0.0745788	169822	ebi-a-GCST004614	rs56388170	T	G	0.2958	Granulocyte count	TRUE	reported	igd	0.7042	0.2958	0.00205277	349.318
0.00496298	3.36e-11	7	45009341	0.0329048	169822	ebi-a-GCST004614	rs3735485	G	A	0.8456	Granulocyte count	TRUE	reported	igd	0.1544	0.1544	0.000258778	43.957
0.00382656	1.76e-08	7	50282396	0.0215595	169822	ebi-a-GCST004614	rs4244229	G	A	0.6749	Granulocyte count	TRUE	reported	igd	0.3251	0.3251	0.00018689	31.7435
0.0044332	2.75e-20	7	92236164	-0.0409112	169822	ebi-a-GCST004614	rs8179	C	T	0.7916	Granulocyte count	TRUE	reported	igd	0.2084	0.2084	0.000501231	85.1618
0.00371406	6.17e-49	7	28277107	0.0546075	169822	ebi-a-GCST004614	rs2158799	G	C	0.6082	Granulocyte count	TRUE	reported	igd	0.3918	0.3918	0.00127134	216.173
0.00607988	2.11e-65	7	92408370	-0.103841	169822	ebi-a-GCST004614	rs445	T	C	0.0971	Granulocyte count	TRUE	reported	igd	0.9029	0.0971	0.00171478	291.704
0.00471934	3.2e-12	8	22966769	-0.0328869	169822	ebi-a-GCST004614	rs12550612	A	G	0.8225	Granulocyte count	TRUE	reported	igd	0.1775	0.1775	0.000285868	48.5599
0.00461971	1.59e-38	8	61650831	0.0599633	169822	ebi-a-GCST004614	rs7846314	T	A	0.1866	Granulocyte count	TRUE	reported	igd	0.8134	0.1866	0.000991099	168.475
0.00376329	2.21e-08	8	6901304	0.0210534	169822	ebi-a-GCST004614	rs12716647	C	G	0.634	Granulocyte count	TRUE	reported	igd	0.366	0.366	0.000184262	31.2971
0.00447898	9.11e-09	8	55422440	-0.0257389	169822	ebi-a-GCST004614	rs10104003	T	C	0.2027	Granulocyte count	TRUE	reported	igd	0.7973	0.2027	0.000194421	33.023
0.00363824	9.89e-10	8	103852407	-0.0222337	169822	ebi-a-GCST004614	rs2436845	A	G	0.4343	Granulocyte count	TRUE	reported	igd	0.5657	0.4343	0.000219863	37.3453
0.00370239	1.25e-12	8	10706411	0.0262839	169822	ebi-a-GCST004614	rs1991651	G	C	0.6178	Granulocyte count	TRUE	reported	igd	0.3822	0.3822	0.000296683	50.3976
0.0036032	1.11e-10	8	126485294	0.0232422	169822	ebi-a-GCST004614	rs2954027	A	T	0.4664	Granulocyte count	TRUE	reported	igd	0.5336	0.4664	0.00024495	41.6076
0.00907357	4.26e-16	8	130624816	-0.0737773	169822	ebi-a-GCST004614	rs1982094	T	C	0.0424	Granulocyte count	TRUE	reported	igd	0.9576	0.0424	0.000389158	66.1126
0.00374834	5.29e-15	8	142338776	-0.0293116	169822	ebi-a-GCST004614	rs13249310	C	T	0.3601	Granulocyte count	TRUE	reported	igd	0.6399	0.3601	0.000359957	61.1499
0.0040994	9.99e-13	8	30280630	0.0292313	169822	ebi-a-GCST004614	rs2979488	G	A	0.7423	Granulocyte count	TRUE	reported	igd	0.2577	0.2577	0.000299317	50.8453
0.00364106	7.47e-11	8	68797804	-0.0237066	169822	ebi-a-GCST004614	rs4623401	G	A	0.4694	Granulocyte count	TRUE	reported	igd	0.5306	0.4694	0.000249563	42.3914
0.00386113	2.71e-26	8	130611749	-0.0409617	169822	ebi-a-GCST004614	rs60379390	CT	C	0.5942	Granulocyte count	TRUE	reported	igd	0.4058	0.4058	0.000662286	112.544
0.00387877	1.69e-08	9	115918552	-0.0218793	169822	ebi-a-GCST004614	rs10121164	A	G	0.6769	Granulocyte count	TRUE	reported	igd	0.3231	0.3231	0.000187328	31.8181
0.00467601	2.5e-10	9	276053	0.0295842	169822	ebi-a-GCST004614	rs2992836	T	G	0.1872	Granulocyte count	TRUE	reported	igd	0.8128	0.1872	0.000235653	40.028
0.00359295	1.48e-14	9	4763176	0.0276274	169822	ebi-a-GCST004614	rs385893	C	T	0.5221	Granulocyte count	TRUE	reported	igd	0.4779	0.4779	0.000348043	59.1252
0.0046401	6.78e-20	9	136149711	-0.0423695	169822	ebi-a-GCST004614	rs115478735	T	A	0.1818	Granulocyte count	TRUE	reported	igd	0.8182	0.1818	0.000490733	83.3771
0.00393756	3.28e-17	9	139322257	0.0332173	169822	ebi-a-GCST004614	rs71191701	C	G	0.2916	Granulocyte count	TRUE	reported	igd	0.7084	0.2916	0.000418888	71.1654
0.00381149	2.6e-08	10	13558641	-0.0212166	169822	ebi-a-GCST004614	rs10752308	A	G	0.3336	Granulocyte count	TRUE	reported	igd	0.6664	0.3336	0.000182427	30.9854
0.0036505	7.06e-09	10	81045280	-0.0211345	169822	ebi-a-GCST004614	rs1250568	C	T	0.4344	Granulocyte count	TRUE	reported	igd	0.5656	0.4344	0.000197333	33.5177
0.00365786	7.25e-38	10	99075300	0.047052	169822	ebi-a-GCST004614	rs10882895	G	A	0.5964	Granulocyte count	TRUE	reported	igd	0.4036	0.4036	0.000973386	165.461
0.00391065	2.68e-09	10	44881660	-0.0232696	169822	ebi-a-GCST004614	rs17885289	T	C	0.3067	Granulocyte count	TRUE	reported	igd	0.6933	0.3067	0.000208447	35.4058
0.00598186	4.42e-08	10	73520632	0.0327398	169822	ebi-a-GCST004614	rs3747869	C	A	0.9005	Granulocyte count	TRUE	reported	igd	0.0995	0.0995	0.000176364	29.9554
0.00378191	1.25e-08	10	91004916	0.0215282	169822	ebi-a-GCST004614	rs2246941	A	C	0.3434	Granulocyte count	TRUE	reported	igd	0.6566	0.3434	0.000190773	32.4032
0.0035979	4.83e-22	10	65010672	-0.0347266	169822	ebi-a-GCST004614	rs10995477	C	T	0.4722	Granulocyte count	TRUE	reported	igd	0.5278	0.4722	0.00054827	93.1582
0.00372815	2.21e-32	10	25211291	-0.0441705	169822	ebi-a-GCST004614	rs12266014	T	C	0.3687	Granulocyte count	TRUE	reported	igd	0.6313	0.3687	0.000825895	140.37
0.00426878	6.44e-23	10	28784483	0.042074	169822	ebi-a-GCST004614	rs2807740	T	C	0.7693	Granulocyte count	TRUE	reported	igd	0.2307	0.2307	0.000571713	97.1438
0.00376523	8.1e-48	11	308314	0.0546999	169822	ebi-a-GCST004614	rs14408	C	T	0.3668	Granulocyte count	TRUE	reported	igd	0.6332	0.3668	0.00124124	211.05
0.00373728	1.17e-10	11	108248774	0.0240815	169822	ebi-a-GCST004614	rs192022	G	C	0.4527	Granulocyte count	TRUE	reported	igd	0.5473	0.4527	0.000244431	41.5194
0.00570862	1.65e-08	11	47796772	0.0322255	169822	ebi-a-GCST004614	rs200526320	A	G	0.1734	Granulocyte count	TRUE	reported	igd	0.8266	0.1734	0.000187612	31.8663
0.00387722	6.75e-14	11	61579760	-0.0290509	169822	ebi-a-GCST004614	rs174555	C	T	0.3085	Granulocyte count	TRUE	reported	igd	0.6915	0.3085	0.000330477	56.1401
0.00393654	9.05e-10	11	128328913	-0.0241127	169822	ebi-a-GCST004614	rs8705	A	G	0.3192	Granulocyte count	TRUE	reported	igd	0.6808	0.3192	0.000220888	37.5195
0.00375934	1.42e-12	11	113957197	0.0266233	169822	ebi-a-GCST004614	rs2846630	A	G	0.4529	Granulocyte count	TRUE	reported	igd	0.5471	0.4529	0.000295242	50.1528
0.00401194	2.68e-08	12	122219787	0.0223102	169822	ebi-a-GCST004614	rs9165	C	T	0.6884	Granulocyte count	TRUE	reported	igd	0.3116	0.3116	0.000182064	30.9238
0.00427369	1.58e-11	12	52305786	0.0288077	169822	ebi-a-GCST004614	rs1700159	T	C	0.7733	Granulocyte count	TRUE	reported	igd	0.2267	0.2267	0.000267486	45.4366
0.00360193	9.94e-10	12	69732105	0.0220094	169822	ebi-a-GCST004614	rs4761234	C	T	0.4859	Granulocyte count	TRUE	reported	igd	0.5141	0.4859	0.000219815	37.3371
0.00392774	3.54e-10	12	88845035	-0.0246397	169822	ebi-a-GCST004614	rs10858740	G	A	0.7009	Granulocyte count	TRUE	reported	igd	0.2991	0.2991	0.000231681	39.3532
0.00358019	3.1e-21	12	111884608	-0.0338656	169822	ebi-a-GCST004614	rs3184504	C	T	0.5177	Granulocyte count	TRUE	reported	igd	0.4823	0.4823	0.000526602	89.4747
0.00374133	1.82e-11	13	28612886	0.0251416	169822	ebi-a-GCST004614	rs2504235	G	A	0.636	Granulocyte count	TRUE	reported	igd	0.364	0.364	0.000265842	45.1574
0.00395973	7.12e-10	13	50121511	0.0244051	169822	ebi-a-GCST004614	rs1570884	G	A	0.7105	Granulocyte count	TRUE	reported	igd	0.2895	0.2895	0.000223635	37.9861
0.00359506	2.54e-12	14	77858336	0.0251696	169822	ebi-a-GCST004614	rs8018808	G	A	0.4603	Granulocyte count	TRUE	reported	igd	0.5397	0.4603	0.00028855	49.0157
0.00368518	1.15e-23	14	25461989	0.0369548	169822	ebi-a-GCST004614	rs2038700	C	T	0.3933	Granulocyte count	TRUE	reported	igd	0.6067	0.3933	0.000591798	100.559
0.00457401	2.27e-13	14	93114787	-0.0335351	169822	ebi-a-GCST004614	rs72699866	A	G	0.1917	Granulocyte count	TRUE	reported	igd	0.8083	0.1917	0.000316427	53.7526
0.00673154	4.88e-11	14	69179971	-0.0442573	169822	ebi-a-GCST004614	rs10138752	T	C	0.0777	Granulocyte count	TRUE	reported	igd	0.9223	0.0777	0.00025447	43.2251
0.0036505	5.13e-10	15	41782684	-0.022688	169822	ebi-a-GCST004614	rs12440045	C	A	0.5281	Granulocyte count	TRUE	reported	igd	0.4719	0.4719	0.000227402	38.6263
0.00418293	8.41e-18	15	42233673	0.0359474	169822	ebi-a-GCST004614	rs4924590	A	T	0.2444	Granulocyte count	TRUE	reported	igd	0.7556	0.2444	0.000434701	73.8531
0.00393744	5.62e-11	15	51058629	-0.0258037	169822	ebi-a-GCST004614	rs12593998	C	A	0.3077	Granulocyte count	TRUE	reported	igd	0.6923	0.3077	0.000252832	42.9468
0.00765771	1.48e-10	15	64654967	0.049065	169822	ebi-a-GCST004614	rs60606273	T	A	0.94	Granulocyte count	TRUE	reported	igd	0.06	0.06	0.000241683	41.0526
0.0058117	2.63e-12	15	101723499	0.0406593	169822	ebi-a-GCST004614	rs7168592	T	C	0.1071	Granulocyte count	TRUE	reported	igd	0.8929	0.1071	0.000288134	48.945
0.00479097	8.14e-16	16	85936978	0.0385776	169822	ebi-a-GCST004614	rs305082	C	T	0.1723	Granulocyte count	TRUE	reported	igd	0.8277	0.1723	0.000381649	64.8363
0.00393568	3.87e-09	16	3746241	-0.0231792	169822	ebi-a-GCST004614	rs6500550	T	C	0.3028	Granulocyte count	TRUE	reported	igd	0.6972	0.3028	0.000204209	34.6858
0.00360887	1.03e-08	16	30495657	0.0206616	169822	ebi-a-GCST004614	rs7197010	C	T	0.5408	Granulocyte count	TRUE	reported	igd	0.4592	0.4592	0.000192978	32.7778
0.00407754	3.64e-10	17	1367352	0.0255602	169822	ebi-a-GCST004614	rs8066044	G	A	0.7331	Granulocyte count	TRUE	reported	igd	0.2669	0.2669	0.000231333	39.2941
0.00440328	1.94e-15	17	37649419	-0.0349845	169822	ebi-a-GCST004614	rs11489942	T	G	0.429	Granulocyte count	TRUE	reported	igd	0.571	0.429	0.000371572	63.1239
0.00367134	3.18e-18	17	57825572	0.0319584	169822	ebi-a-GCST004614	rs11654074	C	A	0.523	Granulocyte count	TRUE	reported	igd	0.477	0.477	0.000445998	75.7732
0.00360985	4.02e-15	17	57926391	-0.028353	169822	ebi-a-GCST004614	rs11332131	G	GT	0.443	Granulocyte count	TRUE	reported	igd	0.557	0.443	0.000363135	61.69
0.0160262	5.79e-17	17	56356502	0.134131	169822	ebi-a-GCST004614	rs56378716	G	A	0.0127	Granulocyte count	TRUE	reported	igd	0.9873	0.0127	0.00041231	70.0474
0.00366605	1e-200	17	38163295	0.121802	169822	ebi-a-GCST004614	rs12600856	C	T	0.3904	Granulocyte count	TRUE	reported	igd	0.6096	0.3904	0.00645809	1103.84
0.00407405	2.76e-09	17	72699384	0.0242211	169822	ebi-a-GCST004614	rs749780	A	C	0.7317	Granulocyte count	TRUE	reported	igd	0.2683	0.2683	0.00020809	35.3452
0.00359917	3.88e-26	17	16168784	-0.0380624	169822	ebi-a-GCST004614	rs12936529	T	C	0.4787	Granulocyte count	TRUE	reported	igd	0.5213	0.4787	0.000658124	111.836
0.00385165	3.63e-08	17	41172481	-0.0212149	169822	ebi-a-GCST004614	rs28678167	T	G	0.3158	Granulocyte count	TRUE	reported	igd	0.6842	0.3158	0.000178615	30.3377
0.0042194	4.14e-08	18	19632454	0.0231422	169822	ebi-a-GCST004614	rs8088489	G	A	0.2431	Granulocyte count	TRUE	reported	igd	0.7569	0.2431	0.000177108	30.0817
0.00379469	5.22e-11	18	21087531	-0.0249107	169822	ebi-a-GCST004614	rs891389	T	C	0.3479	Granulocyte count	TRUE	reported	igd	0.6521	0.3479	0.000253697	43.0937
0.00362111	5.69e-09	18	43829655	-0.0210949	169822	ebi-a-GCST004614	rs9955853	T	C	0.5612	Granulocyte count	TRUE	reported	igd	0.4388	0.4388	0.000199798	33.9364
0.00578376	4.27e-10	18	42113151	0.0361124	169822	ebi-a-GCST004614	rs16978075	C	T	0.11	Granulocyte count	TRUE	reported	igd	0.89	0.11	0.000229508	38.9841
0.00374392	2.44e-09	18	48147793	-0.0223336	169822	ebi-a-GCST004614	rs1025687	C	T	0.6252	Granulocyte count	TRUE	reported	igd	0.3748	0.3748	0.000209498	35.5844
0.00434373	8.78e-11	19	7847736	-0.0281756	169822	ebi-a-GCST004614	rs1968252	A	G	0.2207	Granulocyte count	TRUE	reported	igd	0.7793	0.2207	0.000247696	42.0742
0.00412198	1.32e-34	19	45744842	-0.0505758	169822	ebi-a-GCST004614	rs73036517	G	A	0.2596	Granulocyte count	TRUE	reported	igd	0.7404	0.2596	0.000885717	150.546
0.0037528	7.43e-09	19	10332988	-0.0216946	169822	ebi-a-GCST004614	rs10409243	T	C	0.6028	Granulocyte count	TRUE	reported	igd	0.3972	0.3972	0.000196749	33.4185
0.00518718	2.06e-10	19	1045568	-0.0329725	169822	ebi-a-GCST004614	rs74253465	A	T	0.1453	Granulocyte count	TRUE	reported	igd	0.8547	0.1453	0.000237872	40.4051
0.00359289	2.02e-12	19	18515741	0.0252679	169822	ebi-a-GCST004614	rs11668719	C	T	0.4674	Granulocyte count	TRUE	reported	igd	0.5326	0.4674	0.000291159	49.459
0.00493369	1.03e-66	19	44153100	-0.0851294	169822	ebi-a-GCST004614	rs4760	G	A	0.157	Granulocyte count	TRUE	reported	igd	0.843	0.157	0.00175009	297.722
0.00425033	5.34e-13	19	49144241	0.0306719	169822	ebi-a-GCST004614	rs55720021	T	G	0.7611	Granulocyte count	TRUE	reported	igd	0.2389	0.2389	0.000306555	52.0752
0.0103239	2.21e-11	20	43042364	-0.0690832	169822	ebi-a-GCST004614	rs1800961	T	C	0.0314	Granulocyte count	TRUE	reported	igd	0.9686	0.0314	0.000263602	44.7767
0.00372295	4.8e-08	20	62308159	0.0203218	169822	ebi-a-GCST004614	rs62207043	G	A	0.569	Granulocyte count	TRUE	reported	igd	0.431	0.431	0.00017542	29.7951
0.00415714	4.03e-09	21	40463283	-0.0244555	169822	ebi-a-GCST004614	rs9977672	A	G	0.2582	Granulocyte count	TRUE	reported	igd	0.7418	0.2582	0.000203742	34.6066
0.00358852	3.22e-09	22	18169212	0.0212437	169822	ebi-a-GCST004614	rs5747327	G	T	0.5041	Granulocyte count	TRUE	reported	igd	0.4959	0.4959	0.000206322	35.0449
0.00361922	1.07e-19	1	36943916	-0.0328671	169545	ebi-a-GCST004608	rs3917932	G	C	0.5759	Granulocyte percentage of myeloid white cells	TRUE	reported	igd	0.4241	0.4241	0.000486179	82.4684
0.00365816	1.52e-10	1	161013121	-0.0234247	169545	ebi-a-GCST004608	rs2516839	T	C	0.6174	Granulocyte percentage of myeloid white cells	TRUE	reported	igd	0.3826	0.3826	0.000241787	41.0032
0.00364276	2.03e-17	1	234909298	0.0309342	169545	ebi-a-GCST004608	rs4626924	T	C	0.5498	Granulocyte percentage of myeloid white cells	TRUE	reported	igd	0.4502	0.4502	0.000425155	72.1127
0.0150231	1.61e-99	1	92753336	-0.318121	169545	ebi-a-GCST004608	rs141094656	C	T	0.0164	Granulocyte percentage of myeloid white cells	TRUE	reported	igd	0.9836	0.0164	0.00263775	448.395
0.0106861	2.62e-34	1	92766438	0.130519	169545	ebi-a-GCST004608	rs115340020	A	G	0.0286	Granulocyte percentage of myeloid white cells	TRUE	reported	igd	0.9714	0.0286	0.000879108	149.178
0.00536787	2.41e-10	1	118139540	-0.0339924	169545	ebi-a-GCST004608	rs17613339	T	C	0.1287	Granulocyte percentage of myeloid white cells	TRUE	reported	igd	0.8713	0.1287	0.000236468	40.1009
0.00430205	3.73e-51	1	150584103	0.0647237	169545	ebi-a-GCST004608	rs4970966	T	G	0.225	Granulocyte percentage of myeloid white cells	TRUE	reported	igd	0.775	0.225	0.00133325	226.345
0.0048576	6.53e-10	1	162212765	0.0300059	169545	ebi-a-GCST004608	rs6658646	T	C	0.16	Granulocyte percentage of myeloid white cells	TRUE	reported	igd	0.84	0.16	0.000225002	38.1562
0.00391	4.81e-10	1	185409061	-0.024341	169545	ebi-a-GCST004608	rs10732976	A	G	0.6934	Granulocyte percentage of myeloid white cells	TRUE	reported	igd	0.3066	0.3066	0.000228528	38.7541
0.00355842	4.18e-12	1	227173892	-0.0246634	169545	ebi-a-GCST004608	rs17592479	A	T	0.5073	Granulocyte percentage of myeloid white cells	TRUE	reported	igd	0.4927	0.4927	0.000283259	48.0382
0.00390535	7.11e-09	1	22314790	-0.022605	169545	ebi-a-GCST004608	rs35992019	AT	A	0.6879	Granulocyte percentage of myeloid white cells	TRUE	reported	igd	0.3121	0.3121	0.000197569	33.503
0.00358553	3.42e-10	1	108744934	0.0225114	169545	ebi-a-GCST004608	rs828999	A	G	0.534	Granulocyte percentage of myeloid white cells	TRUE	reported	igd	0.466	0.466	0.000232441	39.4179
0.00366507	2.13e-10	1	212422567	-0.0232805	169545	ebi-a-GCST004608	rs1663626	A	C	0.3976	Granulocyte percentage of myeloid white cells	TRUE	reported	igd	0.6024	0.3976	0.00023792	40.3473
0.00368379	4.45e-09	1	247429269	-0.0216105	169545	ebi-a-GCST004608	rs12082983	G	A	0.38	Granulocyte percentage of myeloid white cells	TRUE	reported	igd	0.62	0.38	0.00020294	34.414
0.00689879	7.31e-13	1	9241839	-0.0494883	169545	ebi-a-GCST004608	rs79412885	A	G	0.077	Granulocyte percentage of myeloid white cells	TRUE	reported	igd	0.923	0.077	0.000303419	51.4581
0.00481231	2.28e-12	1	27094156	-0.0337645	169545	ebi-a-GCST004608	rs34502618	G	A	0.1648	Granulocyte percentage of myeloid white cells	TRUE	reported	igd	0.8352	0.1648	0.00029027	49.2276
0.00372122	6.59e-16	1	66137192	-0.0300597	169545	ebi-a-GCST004608	rs34293785	C	T	0.3664	Granulocyte percentage of myeloid white cells	TRUE	reported	igd	0.6336	0.3664	0.000384722	65.2519
0.00450689	3.68e-18	1	92691971	-0.0391575	169545	ebi-a-GCST004608	rs138642893	C	CAT	0.2	Granulocyte percentage of myeloid white cells	TRUE	reported	igd	0.8	0.2	0.000445039	75.4868
0.00381384	9.35e-13	1	221052765	0.0272299	169545	ebi-a-GCST004608	rs2738752	G	A	0.3313	Granulocyte percentage of myeloid white cells	TRUE	reported	igd	0.6687	0.3313	0.000300574	50.9756
0.00611648	3.93e-10	1	234990900	-0.0382698	169545	ebi-a-GCST004608	rs58653258	C	T	0.0947	Granulocyte percentage of myeloid white cells	TRUE	reported	igd	0.9053	0.0947	0.000230847	39.1475
0.00367454	3.77e-09	2	8450521	-0.0216575	169545	ebi-a-GCST004608	rs453193	A	G	0.396	Granulocyte percentage of myeloid white cells	TRUE	reported	igd	0.604	0.396	0.00020485	34.7381
0.00686885	1.39e-12	2	111876613	-0.0486667	169545	ebi-a-GCST004608	rs72836346	C	G	0.0801	Granulocyte percentage of myeloid white cells	TRUE	reported	igd	0.9199	0.0801	0.000295994	50.1985
0.00405942	4.65e-24	2	136893225	-0.0410687	169545	ebi-a-GCST004608	rs17382303	G	T	0.2614	Granulocyte percentage of myeloid white cells	TRUE	reported	igd	0.7386	0.2614	0.000603319	102.35
0.00363641	2.8e-27	2	27730940	-0.0393414	169545	ebi-a-GCST004608	rs1260326	C	T	0.6053	Granulocyte percentage of myeloid white cells	TRUE	reported	igd	0.3947	0.3947	0.000689873	117.044
0.00490668	2.16e-21	2	111766647	0.0465993	169545	ebi-a-GCST004608	rs72834597	G	A	0.1574	Granulocyte percentage of myeloid white cells	TRUE	reported	igd	0.8426	0.1574	0.000531701	90.1941
0.00360119	9.89e-151	2	182324042	-0.0941708	169545	ebi-a-GCST004608	rs35723031	GT	G	0.5568	Granulocyte percentage of myeloid white cells	TRUE	reported	igd	0.4432	0.4432	0.00401705	683.81
0.00687417	7.95e-11	2	43672508	0.0446933	169545	ebi-a-GCST004608	rs77059113	G	T	0.0729	Granulocyte percentage of myeloid white cells	TRUE	reported	igd	0.9271	0.0729	0.000249259	42.2707
0.00357705	7.64e-09	2	241569329	-0.0206616	169545	ebi-a-GCST004608	rs2975785	G	A	0.5435	Granulocyte percentage of myeloid white cells	TRUE	reported	igd	0.4565	0.4565	0.000196747	33.3636
0.00574725	2.72e-10	2	24214306	0.0362868	169545	ebi-a-GCST004608	rs112419400	CAT	C	0.1167	Granulocyte percentage of myeloid white cells	TRUE	reported	igd	0.8833	0.1167	0.000235066	39.8632
0.00413437	1.56e-18	2	43360065	-0.0363203	169545	ebi-a-GCST004608	rs28498283	T	A	0.2602	Granulocyte percentage of myeloid white cells	TRUE	reported	igd	0.7398	0.2602	0.000454985	77.1747
0.00368951	6.66e-26	2	160548219	0.0388304	169545	ebi-a-GCST004608	rs10803758	C	T	0.3763	Granulocyte percentage of myeloid white cells	TRUE	reported	igd	0.6237	0.3763	0.000652887	110.765
0.019361	7.01e-14	2	219020958	-0.14497	169545	ebi-a-GCST004608	rs114050631	T	C	0.0106	Granulocyte percentage of myeloid white cells	TRUE	reported	igd	0.9894	0.0106	0.000330577	56.0655
0.00363295	2e-08	2	64918070	0.0203889	169545	ebi-a-GCST004608	rs3796051	T	G	0.4677	Granulocyte percentage of myeloid white cells	TRUE	reported	igd	0.5323	0.4677	0.000185739	31.4966
0.00380991	5.24e-09	2	65668452	0.0222473	169545	ebi-a-GCST004608	rs35839762	T	C	0.3268	Granulocyte percentage of myeloid white cells	TRUE	reported	igd	0.6732	0.3268	0.000201073	34.0973
0.0123803	4.76e-25	2	111752151	-0.127984	169545	ebi-a-GCST004608	rs150449635	C	T	0.024	Granulocyte percentage of myeloid white cells	TRUE	reported	igd	0.976	0.024	0.000629927	106.867
0.00383113	8.41e-09	2	182374328	-0.0220672	169545	ebi-a-GCST004608	rs3816521	A	T	0.3254	Granulocyte percentage of myeloid white cells	TRUE	reported	igd	0.6746	0.3254	0.000195646	33.1769
0.00509686	2.53e-12	2	225766163	0.0356866	169545	ebi-a-GCST004608	rs2055710	A	G	0.1452	Granulocyte percentage of myeloid white cells	TRUE	reported	igd	0.8548	0.1452	0.000289064	49.023
0.0036085	1.46e-08	3	12267780	0.0204483	169545	ebi-a-GCST004608	rs7650082	G	T	0.4215	Granulocyte percentage of myeloid white cells	TRUE	reported	igd	0.5785	0.4215	0.000189362	32.1112
0.00741996	9.96e-66	3	42906116	-0.127054	169545	ebi-a-GCST004608	rs2228467	C	T	0.0616	Granulocyte percentage of myeloid white cells	TRUE	reported	igd	0.9384	0.0616	0.00172639	293.203
0.00429003	1.36e-08	3	123105119	0.0243622	169545	ebi-a-GCST004608	rs62262391	T	C	0.2243	Granulocyte percentage of myeloid white cells	TRUE	reported	igd	0.7757	0.2243	0.000190171	32.2483
0.00364169	2.36e-25	3	46406367	-0.0378909	169545	ebi-a-GCST004608	rs2213290	T	C	0.4085	Granulocyte percentage of myeloid white cells	TRUE	reported	igd	0.5915	0.4085	0.000638119	108.258
0.00365301	2.45e-10	3	141292618	0.0231249	169545	ebi-a-GCST004608	rs1493209	A	G	0.3996	Granulocyte percentage of myeloid white cells	TRUE	reported	igd	0.6004	0.3996	0.000236304	40.0731
0.00435025	1.13e-13	3	39281374	-0.0323021	169545	ebi-a-GCST004608	rs73058593	C	G	0.2174	Granulocyte percentage of myeloid white cells	TRUE	reported	igd	0.7826	0.2174	0.000325092	55.1351
0.00394474	2.73e-09	3	57954435	0.023459	169545	ebi-a-GCST004608	rs11710567	T	C	0.3026	Granulocyte percentage of myeloid white cells	TRUE	reported	igd	0.6974	0.3026	0.000208548	35.3653
0.00396611	1.13e-11	3	71771215	0.0269252	169545	ebi-a-GCST004608	rs34778241	TG	T	0.6176	Granulocyte percentage of myeloid white cells	TRUE	reported	igd	0.3824	0.3824	0.00027176	46.0875
0.00361928	6.84e-93	3	128305302	-0.0739914	169545	ebi-a-GCST004608	rs2010054	G	A	0.5947	Granulocyte percentage of myeloid white cells	TRUE	reported	igd	0.4053	0.4053	0.00245903	417.939
0.00920385	1.23e-08	3	172234017	0.0524187	169545	ebi-a-GCST004608	rs142552223	A	G	0.0402	Granulocyte percentage of myeloid white cells	TRUE	reported	igd	0.9598	0.0402	0.000191278	32.4361
0.00374156	2.88e-09	3	188135783	0.022219	169545	ebi-a-GCST004608	rs12485444	A	T	0.5393	Granulocyte percentage of myeloid white cells	TRUE	reported	igd	0.4607	0.4607	0.000207954	35.2646
0.00368824	2.21e-39	4	74959996	0.0484279	169545	ebi-a-GCST004608	rs11725704	G	A	0.3762	Granulocyte percentage of myeloid white cells	TRUE	reported	igd	0.6238	0.3762	0.00101584	172.404
0.00668961	4.12e-12	4	6958582	0.046378	169545	ebi-a-GCST004608	rs57454756	T	C	0.0773	Granulocyte percentage of myeloid white cells	TRUE	reported	igd	0.9227	0.0773	0.000283409	48.0637
0.00383917	1.57e-11	4	719715	0.0258804	169545	ebi-a-GCST004608	rs4690295	G	A	0.3152	Granulocyte percentage of myeloid white cells	TRUE	reported	igd	0.6848	0.3152	0.000267957	45.4425
0.00374898	7.52e-10	4	84147407	0.0230744	169545	ebi-a-GCST004608	rs2868729	G	A	0.3528	Granulocyte percentage of myeloid white cells	TRUE	reported	igd	0.6472	0.3528	0.000223384	37.8817
0.00370822	5.33e-23	4	74703999	0.0366196	169545	ebi-a-GCST004608	rs16850073	T	C	0.3749	Granulocyte percentage of myeloid white cells	TRUE	reported	igd	0.6251	0.3749	0.000574859	97.5194
0.00486853	1.07e-08	5	132318840	0.0278451	169545	ebi-a-GCST004608	rs58472088	A	G	0.1632	Granulocyte percentage of myeloid white cells	TRUE	reported	igd	0.8368	0.1632	0.0001929	32.7112
0.00362531	5.72e-24	5	148200553	-0.036603	169545	ebi-a-GCST004608	rs2082382	A	G	0.5467	Granulocyte percentage of myeloid white cells	TRUE	reported	igd	0.4533	0.4533	0.000600893	101.938
0.00366959	7.85e-21	5	149433400	-0.0343534	169545	ebi-a-GCST004608	rs3216780	GC	G	0.6038	Granulocyte percentage of myeloid white cells	TRUE	reported	igd	0.3962	0.3962	0.000516648	87.6394
0.00382272	6.55e-36	5	149499672	0.0478237	169545	ebi-a-GCST004608	rs246395	C	T	0.328	Granulocyte percentage of myeloid white cells	TRUE	reported	igd	0.672	0.328	0.000922265	156.508
0.00359479	3e-12	5	68592923	-0.0250832	169545	ebi-a-GCST004608	rs72767881	T	C	0.4445	Granulocyte percentage of myeloid white cells	TRUE	reported	igd	0.5555	0.4445	0.000287084	48.6871
0.00413708	7.75e-09	5	178115306	0.0238866	169545	ebi-a-GCST004608	rs72810690	A	C	0.2537	Granulocyte percentage of myeloid white cells	TRUE	reported	igd	0.7463	0.2537	0.000196585	33.3362
0.00361838	8.21e-25	5	179184488	-0.0372163	169545	ebi-a-GCST004608	rs76025697	A	G	0.4196	Granulocyte percentage of myeloid white cells	TRUE	reported	igd	0.5804	0.4196	0.000623566	105.787
0.00370944	2e-10	5	141510261	0.0235976	169545	ebi-a-GCST004608	rs11405616	CA	C	0.6035	Granulocyte percentage of myeloid white cells	TRUE	reported	igd	0.3965	0.3965	0.000238633	40.4682
0.00364238	2.29e-10	6	32611450	0.0230954	169545	ebi-a-GCST004608	rs7757696	T	G	0.6074	Granulocyte percentage of myeloid white cells	TRUE	reported	igd	0.3926	0.3926	0.000237079	40.2046
0.00371075	2.94e-08	6	90902808	-0.0205757	169545	ebi-a-GCST004608	rs62408211	T	A	0.3648	Granulocyte percentage of myeloid white cells	TRUE	reported	igd	0.6352	0.3648	0.00018131	30.7454
0.00358871	8.9e-10	6	109593302	0.0219914	169545	ebi-a-GCST004608	rs7753705	C	A	0.5176	Granulocyte percentage of myeloid white cells	TRUE	reported	igd	0.4824	0.4824	0.000221436	37.5512
0.00399522	3.7e-26	6	82463376	-0.0422682	169545	ebi-a-GCST004608	rs915125	T	C	0.2813	Granulocyte percentage of myeloid white cells	TRUE	reported	igd	0.7187	0.2813	0.000659743	111.929
0.00357396	2.62e-13	6	87838447	-0.0261344	169545	ebi-a-GCST004608	rs201021043	CAT	C	0.5163	Granulocyte percentage of myeloid white cells	TRUE	reported	igd	0.4837	0.4837	0.000315285	53.4713
0.00447699	7.46e-12	6	42515791	0.0306608	169545	ebi-a-GCST004608	rs16895831	T	C	0.2033	Granulocyte percentage of myeloid white cells	TRUE	reported	igd	0.7967	0.2033	0.00027656	46.9018
0.00385665	4.6e-13	6	107441753	-0.027909	169545	ebi-a-GCST004608	rs11153046	G	A	0.6814	Granulocyte percentage of myeloid white cells	TRUE	reported	igd	0.3186	0.3186	0.00030878	52.3676
0.00371615	9.77e-17	6	31224667	0.0308723	169545	ebi-a-GCST004608	rs9264277	C	T	0.6324	Granulocyte percentage of myeloid white cells	TRUE	reported	igd	0.3676	0.3676	0.000406902	69.0155
0.00592881	6.93e-10	6	44591006	0.0365666	169545	ebi-a-GCST004608	rs11963621	C	T	0.1014	Granulocyte percentage of myeloid white cells	TRUE	reported	igd	0.8986	0.1014	0.000224312	38.039
0.00987817	5.48e-30	6	144385777	-0.112378	169545	ebi-a-GCST004608	rs149110519	T	C	0.0349	Granulocyte percentage of myeloid white cells	TRUE	reported	igd	0.9651	0.0349	0.000762769	129.421
0.00453472	4.37e-33	6	31234494	0.054339	169545	ebi-a-GCST004608	rs9264533	C	T	0.8091	Granulocyte percentage of myeloid white cells	TRUE	reported	igd	0.1909	0.1909	0.000846194	143.588
0.00535662	6.13e-14	6	31326186	0.0402025	169545	ebi-a-GCST004608	rs112261624	ATTG	A	0.1282	Granulocyte percentage of myeloid white cells	TRUE	reported	igd	0.8718	0.1282	0.00033212	56.3274
0.00415216	2.38e-25	6	41987451	0.0431986	169545	ebi-a-GCST004608	rs4711698	T	C	0.7558	Granulocyte percentage of myeloid white cells	TRUE	reported	igd	0.2442	0.2442	0.000638012	108.24
0.00397137	5.37e-49	7	28724374	0.058428	169545	ebi-a-GCST004608	rs56388170	T	G	0.2956	Granulocyte percentage of myeloid white cells	TRUE	reported	igd	0.7044	0.2956	0.00127504	216.449
0.00446483	4.13e-11	7	73056750	-0.029465	169545	ebi-a-GCST004608	rs6957745	C	T	0.2032	Granulocyte percentage of myeloid white cells	TRUE	reported	igd	0.7968	0.2032	0.000256807	43.551
0.0036958	2.65e-15	7	28277107	0.0292199	169545	ebi-a-GCST004608	rs2158799	G	C	0.6081	Granulocyte percentage of myeloid white cells	TRUE	reported	igd	0.3919	0.3919	0.000368549	62.508
0.00510666	1.53e-67	7	50370254	0.0886742	169545	ebi-a-GCST004608	rs149007767	T	C	0.1618	Granulocyte percentage of myeloid white cells	TRUE	reported	igd	0.8382	0.1618	0.00177527	301.52
0.00382969	9.26e-71	7	50307334	0.0681105	169545	ebi-a-GCST004608	rs4385425	G	A	0.3211	Granulocyte percentage of myeloid white cells	TRUE	reported	igd	0.6789	0.3211	0.00186211	316.298
0.00385821	1.1e-10	7	50435617	-0.0248957	169545	ebi-a-GCST004608	rs11766800	T	A	0.3221	Granulocyte percentage of myeloid white cells	TRUE	reported	igd	0.6779	0.3221	0.000245519	41.6363
0.00366278	1.27e-08	7	64689426	-0.0208429	169545	ebi-a-GCST004608	rs3079200	CATAAT	C	0.5532	Granulocyte percentage of myeloid white cells	TRUE	reported	igd	0.4468	0.4468	0.000190953	32.3809
0.00439645	1.64e-28	7	92236829	0.0486948	169545	ebi-a-GCST004608	rs4272	G	A	0.2111	Granulocyte percentage of myeloid white cells	TRUE	reported	igd	0.7889	0.2111	0.000723039	122.675
0.003831	2.06e-10	7	137881690	0.0243529	169545	ebi-a-GCST004608	rs7785014	C	T	0.6715	Granulocyte percentage of myeloid white cells	TRUE	reported	igd	0.3285	0.3285	0.000238281	40.4084
0.00398164	2.31e-50	7	6502367	-0.0594208	169545	ebi-a-GCST004608	rs6796	C	T	0.2773	Granulocyte percentage of myeloid white cells	TRUE	reported	igd	0.7227	0.2773	0.00131189	222.714
0.00773367	1.39e-09	7	8095483	-0.046842	169545	ebi-a-GCST004608	rs111677347	T	C	0.0577	Granulocyte percentage of myeloid white cells	TRUE	reported	igd	0.9423	0.0577	0.000216332	36.6855
0.00362448	6.32e-22	8	116601902	0.0348828	169545	ebi-a-GCST004608	rs6469606	T	C	0.5667	Granulocyte percentage of myeloid white cells	TRUE	reported	igd	0.4333	0.4333	0.000546021	92.6246
0.00384689	8.83e-26	8	6902866	-0.0403844	169545	ebi-a-GCST004608	rs4260915	T	C	0.324	Granulocyte percentage of myeloid white cells	TRUE	reported	igd	0.676	0.324	0.000649592	110.205
0.00459469	4.8e-36	8	61650831	0.0575945	169545	ebi-a-GCST004608	rs7846314	T	A	0.1866	Granulocyte percentage of myeloid white cells	TRUE	reported	igd	0.8134	0.1866	0.000925896	157.125
0.00362234	1.74e-63	8	130609068	0.0609276	169545	ebi-a-GCST004608	rs28500514	C	T	0.5691	Granulocyte percentage of myeloid white cells	TRUE	reported	igd	0.4309	0.4309	0.00166587	282.908
0.00360096	5.84e-16	8	6708924	0.0291412	169545	ebi-a-GCST004608	rs2951865	C	A	0.5164	Granulocyte percentage of myeloid white cells	TRUE	reported	igd	0.4836	0.4836	0.000386123	65.4897
0.00895582	2.15e-19	8	48651633	0.0806519	169545	ebi-a-GCST004608	rs45577137	G	A	0.046	Granulocyte percentage of myeloid white cells	TRUE	reported	igd	0.954	0.046	0.000478108	81.0986
0.00448549	1.48e-08	8	56897951	-0.0254061	169545	ebi-a-GCST004608	rs2667978	G	A	0.1985	Granulocyte percentage of myeloid white cells	TRUE	reported	igd	0.8015	0.1985	0.000189186	32.0812
0.00483051	4.46e-10	9	22143570	0.030128	169545	ebi-a-GCST004608	rs10757287	T	A	0.1642	Granulocyte percentage of myeloid white cells	TRUE	reported	igd	0.8358	0.1642	0.000229388	38.9
0.00534405	8.26e-10	9	34116083	-0.0328113	169545	ebi-a-GCST004608	rs10971930	C	T	0.128	Granulocyte percentage of myeloid white cells	TRUE	reported	igd	0.872	0.128	0.000222292	37.6965
0.00493498	2.72e-15	9	127009395	-0.0390012	169545	ebi-a-GCST004608	rs55793580	T	C	0.1578	Granulocyte percentage of myeloid white cells	TRUE	reported	igd	0.8422	0.1578	0.000368248	62.4568
0.00728987	4.35e-14	9	136129647	0.0550394	169545	ebi-a-GCST004608	rs8176759	A	G	0.0647	Granulocyte percentage of myeloid white cells	TRUE	reported	igd	0.9353	0.0647	0.000336106	57.0037
0.00392372	3.61e-12	9	139319847	0.0272759	169545	ebi-a-GCST004608	rs11145986	G	A	0.2909	Granulocyte percentage of myeloid white cells	TRUE	reported	igd	0.7091	0.2909	0.00028494	48.3234
0.00357706	1e-200	9	113912553	0.113149	169545	ebi-a-GCST004608	rs10980797	G	A	0.4898	Granulocyte percentage of myeloid white cells	TRUE	reported	igd	0.5102	0.4898	0.0058669	1000.56
0.00360144	6.2e-17	9	114080041	-0.0301131	169545	ebi-a-GCST004608	rs314462	G	A	0.5645	Granulocyte percentage of myeloid white cells	TRUE	reported	igd	0.4355	0.4355	0.000412187	69.9123
0.00360319	9.26e-11	9	130526954	0.0233437	169545	ebi-a-GCST004608	rs10760497	T	C	0.5736	Granulocyte percentage of myeloid white cells	TRUE	reported	igd	0.4264	0.4264	0.000247499	41.972
0.00357262	3.07e-10	9	4763176	0.0224897	169545	ebi-a-GCST004608	rs385893	C	T	0.5221	Granulocyte percentage of myeloid white cells	TRUE	reported	igd	0.4779	0.4779	0.000233672	39.6268
0.00356877	1.19e-30	9	91472127	-0.0410717	169545	ebi-a-GCST004608	rs10780209	A	G	0.476	Granulocyte percentage of myeloid white cells	TRUE	reported	igd	0.524	0.476	0.000780592	132.447
0.00381909	2.16e-11	10	8472427	0.0255679	169545	ebi-a-GCST004608	rs3923121	C	T	0.3247	Granulocyte percentage of myeloid white cells	TRUE	reported	igd	0.6753	0.3247	0.000264284	44.8193
0.00369319	3.74e-19	10	101292390	0.0330336	169545	ebi-a-GCST004608	rs11190141	T	C	0.3711	Granulocyte percentage of myeloid white cells	TRUE	reported	igd	0.6289	0.3711	0.000471649	80.0025
0.00425663	2.2e-11	10	28814292	0.0284855	169545	ebi-a-GCST004608	rs2491251	G	A	0.7734	Granulocyte percentage of myeloid white cells	TRUE	reported	igd	0.2266	0.2266	0.000264068	44.7828
0.00358053	9.82e-13	10	65010672	-0.0255399	169545	ebi-a-GCST004608	rs10995477	C	T	0.4722	Granulocyte percentage of myeloid white cells	TRUE	reported	igd	0.5278	0.4722	0.000300005	50.879
0.00428098	8.99e-09	10	22409964	-0.0246105	169545	ebi-a-GCST004608	rs12416595	G	C	0.2254	Granulocyte percentage of myeloid white cells	TRUE	reported	igd	0.7746	0.2254	0.000194888	33.0483
0.00403416	3.15e-10	10	99154982	-0.0253807	169545	ebi-a-GCST004608	rs7903847	C	T	0.2765	Granulocyte percentage of myeloid white cells	TRUE	reported	igd	0.7235	0.2765	0.000233407	39.5818
0.004278	2.21e-09	10	22393690	-0.0255885	169545	ebi-a-GCST004608	rs3011641	A	C	0.2276	Granulocyte percentage of myeloid white cells	TRUE	reported	igd	0.7724	0.2276	0.000210975	35.7769
0.00360176	1.17e-10	10	114711755	0.0232087	169545	ebi-a-GCST004608	rs10885396	T	C	0.5405	Granulocyte percentage of myeloid white cells	TRUE	reported	igd	0.4595	0.4595	0.000244839	41.5209
0.00385931	1.51e-17	11	61580635	-0.0329064	169545	ebi-a-GCST004608	rs174556	T	C	0.3082	Granulocyte percentage of myeloid white cells	TRUE	reported	igd	0.6918	0.3082	0.000428618	72.7003
0.00357784	4.47e-52	11	306920	0.0543283	169545	ebi-a-GCST004608	rs7115703	A	T	0.5124	Granulocyte percentage of myeloid white cells	TRUE	reported	igd	0.4876	0.4876	0.00135811	230.571
0.00370342	1.54e-11	11	1874221	0.0249755	169545	ebi-a-GCST004608	rs907612	T	C	0.382	Granulocyte percentage of myeloid white cells	TRUE	reported	igd	0.618	0.382	0.000268177	45.4797
0.00374068	8.49e-22	11	113957197	0.0358873	169545	ebi-a-GCST004608	rs2846630	A	G	0.4528	Granulocyte percentage of myeloid white cells	TRUE	reported	igd	0.5472	0.4528	0.000542575	92.0397
0.0037354	2.12e-09	11	47687147	0.0223691	169545	ebi-a-GCST004608	rs12787112	G	A	0.3478	Granulocyte percentage of myeloid white cells	TRUE	reported	igd	0.6522	0.3478	0.000211469	35.8606
0.00368283	7.41e-16	11	122514403	-0.0296965	169545	ebi-a-GCST004608	rs58473820	T	C	0.3793	Granulocyte percentage of myeloid white cells	TRUE	reported	igd	0.6207	0.3793	0.00038335	65.0193
0.00432614	7.07e-27	12	6493351	0.0464357	169545	ebi-a-GCST004608	rs10849448	G	A	0.7568	Granulocyte percentage of myeloid white cells	TRUE	reported	igd	0.2432	0.2432	0.000679083	115.212
0.0053921	1.39e-18	12	10581591	0.047441	169545	ebi-a-GCST004608	rs2682509	G	A	0.8722	Granulocyte percentage of myeloid white cells	TRUE	reported	igd	0.1278	0.1278	0.000456361	77.4081
0.00742804	1e-31	12	69744014	-0.087059	169545	ebi-a-GCST004608	rs1800973	A	C	0.0617	Granulocyte percentage of myeloid white cells	TRUE	reported	igd	0.9383	0.0617	0.000809547	137.364
0.0140166	7.84e-12	12	53735778	-0.095893	169545	ebi-a-GCST004608	rs190801344	G	C	0.0195	Granulocyte percentage of myeloid white cells	TRUE	reported	igd	0.9805	0.0195	0.000275984	46.804
0.00699023	2.5e-11	12	54685880	0.0466495	169545	ebi-a-GCST004608	rs35979828	T	C	0.0704	Granulocyte percentage of myeloid white cells	TRUE	reported	igd	0.9296	0.0704	0.00026261	44.5355
0.00394703	4.75e-10	12	89898377	-0.0245792	169545	ebi-a-GCST004608	rs35761782	AT	A	0.7108	Granulocyte percentage of myeloid white cells	TRUE	reported	igd	0.2892	0.2892	0.000228671	38.7784
0.00366784	5.92e-12	12	108720446	-0.0252408	169545	ebi-a-GCST004608	rs4964677	C	T	0.3897	Granulocyte percentage of myeloid white cells	TRUE	reported	igd	0.6103	0.3897	0.000279241	47.3566
0.00792438	4.26e-09	13	108993494	0.0465452	169545	ebi-a-GCST004608	rs12874404	G	A	0.0543	Granulocyte percentage of myeloid white cells	TRUE	reported	igd	0.9457	0.0543	0.000203444	34.4996
0.00410129	2.05e-19	13	41244260	0.0369552	169545	ebi-a-GCST004608	rs9532580	C	T	0.2614	Granulocyte percentage of myeloid white cells	TRUE	reported	igd	0.7386	0.2614	0.000478649	81.1905
0.00850748	4.06e-14	13	72513420	-0.0643075	169545	ebi-a-GCST004608	rs73217470	G	A	0.0476	Granulocyte percentage of myeloid white cells	TRUE	reported	igd	0.9524	0.0476	0.000336892	57.1368
0.0156368	1.58e-136	13	28604007	-0.388883	169545	ebi-a-GCST004608	rs76428106	C	T	0.0147	Granulocyte percentage of myeloid white cells	TRUE	reported	igd	0.9853	0.0147	0.00363476	618.496
0.00899043	6.15e-10	13	28611221	0.055619	169545	ebi-a-GCST004608	rs17086242	C	T	0.0414	Granulocyte percentage of myeloid white cells	TRUE	reported	igd	0.9586	0.0414	0.000225685	38.2719
0.00381141	3.26e-54	13	41002641	0.0590919	169545	ebi-a-GCST004608	rs1892548	C	T	0.6578	Granulocyte percentage of myeloid white cells	TRUE	reported	igd	0.3422	0.3422	0.00141574	240.37
0.00364678	2.72e-11	13	110021563	-0.0242916	169545	ebi-a-GCST004608	rs7983084	C	T	0.4308	Granulocyte percentage of myeloid white cells	TRUE	reported	igd	0.5692	0.4308	0.000261634	44.3699
0.00951844	2.42e-16	13	28849762	-0.0780418	169545	ebi-a-GCST004608	rs76806311	A	G	0.0404	Granulocyte percentage of myeloid white cells	TRUE	reported	igd	0.9596	0.0404	0.000396338	67.223
0.00361611	6.11e-41	14	23589349	-0.0484531	169545	ebi-a-GCST004608	rs2239630	G	A	0.5596	Granulocyte percentage of myeloid white cells	TRUE	reported	igd	0.4404	0.4404	0.00105783	179.537
0.00404774	7.11e-31	14	103847274	-0.0467643	169545	ebi-a-GCST004608	rs8020912	T	C	0.7363	Granulocyte percentage of myeloid white cells	TRUE	reported	igd	0.2637	0.2637	0.000786642	133.475
0.00360876	1.58e-10	14	35600022	-0.0230882	169545	ebi-a-GCST004608	rs11621710	A	T	0.4906	Granulocyte percentage of myeloid white cells	TRUE	reported	igd	0.5094	0.4906	0.000241365	40.9316
0.00734564	3.76e-09	14	69900790	0.0432994	169545	ebi-a-GCST004608	rs71423359	A	C	0.0638	Granulocyte percentage of myeloid white cells	TRUE	reported	igd	0.9362	0.0638	0.000204895	34.7456
0.00364413	2.27e-11	15	75186376	0.0243705	169545	ebi-a-GCST004608	rs144127155	G	GTTCA	0.562	Granulocyte percentage of myeloid white cells	TRUE	reported	igd	0.438	0.438	0.000263719	44.7235
0.00460183	4.26e-15	15	65742390	0.0361101	169545	ebi-a-GCST004608	rs28574727	T	C	0.1841	Granulocyte percentage of myeloid white cells	TRUE	reported	igd	0.8159	0.1841	0.000363039	61.5731
0.00392436	2.14e-53	15	80267007	0.0603665	169545	ebi-a-GCST004608	rs58966963	T	TA	0.2984	Granulocyte percentage of myeloid white cells	TRUE	reported	igd	0.7016	0.2984	0.00139368	236.619
0.0123629	2.31e-10	15	42651900	-0.0783688	169545	ebi-a-GCST004608	rs149698681	C	G	0.0219	Granulocyte percentage of myeloid white cells	TRUE	reported	igd	0.9781	0.0219	0.000236951	40.1828
0.0108341	7.16e-09	15	50719754	-0.0626992	169545	ebi-a-GCST004608	rs11855465	C	A	0.0287	Granulocyte percentage of myeloid white cells	TRUE	reported	igd	0.9713	0.0287	0.0001975	33.4914
0.00408016	2.44e-70	15	80260273	0.0723436	169545	ebi-a-GCST004608	rs8025803	T	A	0.2608	Granulocyte percentage of myeloid white cells	TRUE	reported	igd	0.7392	0.2608	0.00185079	314.37
0.00578658	5.75e-17	15	101716797	0.0484352	169545	ebi-a-GCST004608	rs3784526	A	G	0.1078	Granulocyte percentage of myeloid white cells	TRUE	reported	igd	0.8922	0.1078	0.000413061	70.0605
0.00447273	2e-15	16	74596618	0.0355192	169545	ebi-a-GCST004608	rs12927351	A	C	0.1981	Granulocyte percentage of myeloid white cells	TRUE	reported	igd	0.8019	0.1981	0.000371821	63.0632
0.00400625	1.03e-37	16	85901039	0.0514238	169545	ebi-a-GCST004608	rs11864884	T	C	0.2789	Granulocyte percentage of myeloid white cells	TRUE	reported	igd	0.7211	0.2789	0.000970835	164.758
0.00392952	1.93e-09	16	53370021	0.0235905	169545	ebi-a-GCST004608	rs62049817	C	T	0.2989	Granulocyte percentage of myeloid white cells	TRUE	reported	igd	0.7011	0.2989	0.000212529	36.0404
0.00363957	2.27e-184	16	85928621	0.105392	169545	ebi-a-GCST004608	rs391855	T	A	0.4225	Granulocyte percentage of myeloid white cells	TRUE	reported	igd	0.5775	0.4225	0.00492139	838.513
0.00427237	1.66e-46	16	85966683	-0.0611767	169545	ebi-a-GCST004608	rs13332649	G	A	0.2247	Granulocyte percentage of myeloid white cells	TRUE	reported	igd	0.7753	0.2247	0.00120788	205.036
0.0078902	8.68e-57	17	56358429	0.125299	169545	ebi-a-GCST004608	rs34097845	T	C	0.0578	Granulocyte percentage of myeloid white cells	TRUE	reported	igd	0.9422	0.0578	0.00148521	252.182
0.00404474	3.44e-31	17	81072675	-0.0469811	169545	ebi-a-GCST004608	rs77182059	C	T	0.4621	Granulocyte percentage of myeloid white cells	TRUE	reported	igd	0.5379	0.4621	0.000795124	134.915
0.00358133	2.55e-22	17	16168784	-0.0348008	169545	ebi-a-GCST004608	rs12936529	T	C	0.4785	Granulocyte percentage of myeloid white cells	TRUE	reported	igd	0.5215	0.4785	0.000556625	94.4245
0.00432651	1.17e-09	17	32541344	0.0263217	169545	ebi-a-GCST004608	rs9909465	T	C	0.2218	Granulocyte percentage of myeloid white cells	TRUE	reported	igd	0.7782	0.2218	0.000218259	37.0124
0.00407853	1.07e-09	17	29168078	-0.0248739	169545	ebi-a-GCST004608	rs75637630	C	A	0.2627	Granulocyte percentage of myeloid white cells	TRUE	reported	igd	0.7373	0.2627	0.000219331	37.1942
0.00906914	3.35e-08	17	80243217	0.0500781	169545	ebi-a-GCST004608	rs148913620	AT	A	0.0402	Granulocyte percentage of myeloid white cells	TRUE	reported	igd	0.9598	0.0402	0.000179804	30.4901
0.00657586	5.16e-15	17	57885709	0.0514428	169545	ebi-a-GCST004608	rs7212590	T	C	0.0797	Granulocyte percentage of myeloid white cells	TRUE	reported	igd	0.9203	0.0797	0.00036083	61.1982
0.00364747	2.34e-132	17	38163567	0.0892947	169545	ebi-a-GCST004608	rs12602172	A	G	0.3903	Granulocyte percentage of myeloid white cells	TRUE	reported	igd	0.6097	0.3903	0.0035225	599.326
0.00714355	5.49e-15	18	74076020	-0.0558284	169545	ebi-a-GCST004608	rs72973714	T	C	0.0679	Granulocyte percentage of myeloid white cells	TRUE	reported	igd	0.9321	0.0679	0.000360115	61.0769
0.0105518	1.57e-08	18	60920854	0.0596533	169545	ebi-a-GCST004608	rs17758695	T	C	0.0299	Granulocyte percentage of myeloid white cells	TRUE	reported	igd	0.9701	0.0299	0.000188473	31.9603
0.00864998	2.14e-10	19	13134501	0.0549334	169545	ebi-a-GCST004608	rs1058993	T	A	0.0466	Granulocyte percentage of myeloid white cells	TRUE	reported	igd	0.9534	0.0466	0.000237823	40.3309
0.00362314	6.8e-30	19	18513594	0.0411501	169545	ebi-a-GCST004608	rs1985157	C	T	0.4123	Granulocyte percentage of myeloid white cells	TRUE	reported	igd	0.5877	0.4123	0.00076025	128.993
0.00490688	1.07e-37	19	44153100	-0.0629712	169545	ebi-a-GCST004608	rs4760	G	A	0.157	Granulocyte percentage of myeloid white cells	TRUE	reported	igd	0.843	0.157	0.000970435	164.69
0.00438673	2.18e-61	19	54326212	0.0725188	169545	ebi-a-GCST004608	rs62143206	T	G	0.2106	Granulocyte percentage of myeloid white cells	TRUE	reported	igd	0.7894	0.2106	0.00160929	273.284
0.00426896	1e-12	19	4997420	-0.0304391	169545	ebi-a-GCST004608	rs11881751	A	G	0.2303	Granulocyte percentage of myeloid white cells	TRUE	reported	igd	0.7697	0.2303	0.000299781	50.841
0.00368582	7.06e-35	19	44281898	0.0454095	169545	ebi-a-GCST004608	rs11879798	A	G	0.3759	Granulocyte percentage of myeloid white cells	TRUE	reported	igd	0.6241	0.3759	0.000894441	151.782
0.00370126	9.81e-17	19	18402142	-0.0307464	169545	ebi-a-GCST004608	rs10406080	G	C	0.6151	Granulocyte percentage of myeloid white cells	TRUE	reported	igd	0.3849	0.3849	0.000406844	69.0056
0.0104831	5.04e-18	19	33751852	0.0907048	169545	ebi-a-GCST004608	rs12151289	C	G	0.0316	Granulocyte percentage of myeloid white cells	TRUE	reported	igd	0.9684	0.0316	0.000441372	74.8645
0.00363506	2.32e-09	19	33759573	-0.0217135	169545	ebi-a-GCST004608	rs60969446	C	T	0.5687	Granulocyte percentage of myeloid white cells	TRUE	reported	igd	0.4313	0.4313	0.000210407	35.6805
0.00407332	3e-44	20	31191015	-0.0568364	169545	ebi-a-GCST004608	rs12480732	T	C	0.2606	Granulocyte percentage of myeloid white cells	TRUE	reported	igd	0.7394	0.2606	0.00114702	194.693
0.00505516	2.16e-20	20	42839620	-0.0467819	169545	ebi-a-GCST004608	rs4142441	G	A	0.1541	Granulocyte percentage of myeloid white cells	TRUE	reported	igd	0.8459	0.1541	0.000504872	85.6408
0.00389681	1.93e-23	20	48939095	0.0388763	169545	ebi-a-GCST004608	rs2869981	G	A	0.3005	Granulocyte percentage of myeloid white cells	TRUE	reported	igd	0.6995	0.3005	0.000586694	99.5282
0.0039149	5.66e-14	20	31048382	0.0294236	169545	ebi-a-GCST004608	rs1555133	A	G	0.3127	Granulocyte percentage of myeloid white cells	TRUE	reported	igd	0.6873	0.3127	0.000333059	56.4866
0.00447702	7.68e-41	20	48884124	0.0599125	169545	ebi-a-GCST004608	rs6125961	A	C	0.2026	Granulocyte percentage of myeloid white cells	TRUE	reported	igd	0.7974	0.2026	0.00105515	179.082
0.00404933	6.44e-09	21	40466744	-0.0235056	169545	ebi-a-GCST004608	rs2836883	A	G	0.2668	Granulocyte percentage of myeloid white cells	TRUE	reported	igd	0.7332	0.2668	0.000198703	33.6954
0.0183153	3.16e-09	21	39850955	0.108482	169545	ebi-a-GCST004608	rs80109907	A	C	0.0096	Granulocyte percentage of myeloid white cells	TRUE	reported	igd	0.9904	0.0096	0.000206877	35.0818
0.00382357	4.67e-08	22	43555590	0.0208892	169545	ebi-a-GCST004608	rs8141880	C	A	0.3322	Granulocyte percentage of myeloid white cells	TRUE	reported	igd	0.6678	0.3322	0.000176013	29.847
0.0107079	1.95e-12	22	17579495	0.0753647	169545	ebi-a-GCST004608	rs41409548	A	G	0.0345	Granulocyte percentage of myeloid white cells	TRUE	reported	igd	0.9655	0.0345	0.000292089	49.5361
0.00438872	6.3e-09	22	50971306	-0.0254922	169545	ebi-a-GCST004608	rs131799	CA	C	0.7901	Granulocyte percentage of myeloid white cells	TRUE	reported	igd	0.2099	0.2099	0.000198961	33.7391
0.0038664	7.3e-12	22	24622648	0.0264913	169545	ebi-a-GCST004608	rs2275984	C	T	0.3078	Granulocyte percentage of myeloid white cells	TRUE	reported	igd	0.6922	0.3078	0.000276814	46.9448
0.0036936	1.23e-09	1	53309097	0.0224451	173039	ebi-a-GCST004604	rs536621	G	A	0.6464	Hematocrit	TRUE	reported	igd	0.3536	0.3536	0.000213357	36.9265
0.0108627	3.66e-09	1	154935253	-0.0640774	173039	ebi-a-GCST004604	rs3766921	C	G	0.0276	Hematocrit	TRUE	reported	igd	0.9724	0.0276	0.000201049	34.796
0.00393304	3.06e-21	1	214180721	0.0372092	173039	ebi-a-GCST004604	rs3767844	G	A	0.2877	Hematocrit	TRUE	reported	igd	0.7123	0.2877	0.000516982	89.5033
0.0104631	2.36e-08	1	231294800	0.0584217	173039	ebi-a-GCST004604	rs199792800	CTGTA	C	0.0362	Hematocrit	TRUE	reported	igd	0.9638	0.0362	0.000180138	31.1762
0.00362113	1.54e-20	1	155123837	-0.0336397	173039	ebi-a-GCST004604	rs6676150	C	G	0.3937	Hematocrit	TRUE	reported	igd	0.6063	0.3937	0.000498489	86.3
0.00369877	3.15e-09	1	3318832	-0.0219096	173039	ebi-a-GCST004604	rs145611121	GC	G	0.643	Hematocrit	TRUE	reported	igd	0.357	0.357	0.000202732	35.0872
0.00353196	3.14e-14	1	46085242	-0.0268154	173039	ebi-a-GCST004604	rs61789988	C	G	0.4611	Hematocrit	TRUE	reported	igd	0.5389	0.4611	0.000333003	57.6411
0.00563423	3.45e-09	1	161485259	0.0332916	173039	ebi-a-GCST004604	rs17400517	T	G	0.1144	Hematocrit	TRUE	reported	igd	0.8856	0.1144	0.000201729	34.9136
0.00405327	1.73e-08	1	213966887	0.0228468	173039	ebi-a-GCST004604	rs10494964	C	T	0.272	Hematocrit	TRUE	reported	igd	0.728	0.272	0.000183576	31.7713
0.00368372	1.63e-08	1	16370178	0.0208033	173039	ebi-a-GCST004604	rs140307022	AGCTCT	A	0.3999	Hematocrit	TRUE	reported	igd	0.6001	0.3999	0.000184275	31.8923
0.00359821	1.59e-08	1	172140548	-0.0203348	173039	ebi-a-GCST004604	rs554019	T	C	0.4168	Hematocrit	TRUE	reported	igd	0.5832	0.4168	0.000184537	31.9376
0.00365811	3.27e-15	1	231470772	0.0288263	173039	ebi-a-GCST004604	rs11122272	G	A	0.6284	Hematocrit	TRUE	reported	igd	0.3716	0.3716	0.000358727	62.0954
0.00372394	6.96e-95	2	46353166	-0.0769601	173039	ebi-a-GCST004604	rs10495928	G	A	0.336	Hematocrit	TRUE	reported	igd	0.664	0.336	0.00246213	427.091
0.00380506	4.75e-11	2	208003579	-0.0250317	173039	ebi-a-GCST004604	rs768090	T	A	0.68	Hematocrit	TRUE	reported	igd	0.32	0.32	0.000250037	43.2766
0.00432617	2.29e-12	2	46455316	-0.0303517	173039	ebi-a-GCST004604	rs8179696	A	G	0.2155	Hematocrit	TRUE	reported	igd	0.7845	0.2155	0.000284375	49.2214
0.00359363	7.85e-10	2	27730940	0.0220937	173039	ebi-a-GCST004604	rs1260326	C	T	0.6053	Hematocrit	TRUE	reported	igd	0.3947	0.3947	0.000218389	37.7977
0.00388881	1.46e-09	2	112167931	-0.0235222	173039	ebi-a-GCST004604	rs62160676	C	T	0.2974	Hematocrit	TRUE	reported	igd	0.7026	0.2974	0.000211391	36.5862
0.00431061	7.59e-20	2	113965198	0.0393081	173039	ebi-a-GCST004604	rs7563124	A	T	0.2223	Hematocrit	TRUE	reported	igd	0.7777	0.2223	0.000480324	83.1537
0.00406815	2.99e-11	2	145769102	-0.0270409	173039	ebi-a-GCST004604	rs3901734	C	T	0.7472	Hematocrit	TRUE	reported	igd	0.2528	0.2528	0.000255266	44.1818
0.00384338	2.71e-09	2	176974104	0.0228624	173039	ebi-a-GCST004604	rs863678	T	G	0.6453	Hematocrit	TRUE	reported	igd	0.3547	0.3547	0.000204449	35.3844
0.00544305	1.2e-08	2	112247747	-0.0310247	173039	ebi-a-GCST004604	rs140294987	A	T	0.1316	Hematocrit	TRUE	reported	igd	0.8684	0.1316	0.000187718	32.4882
0.00506719	3.62e-12	2	121991967	0.0352234	173039	ebi-a-GCST004604	rs11677172	T	C	0.1407	Hematocrit	TRUE	reported	igd	0.8593	0.1407	0.000279166	48.3196
0.00354475	6.21e-18	2	219557738	-0.0305862	173039	ebi-a-GCST004604	rs2303566	A	G	0.4468	Hematocrit	TRUE	reported	igd	0.5532	0.4468	0.00043008	74.4517
0.0037899	2.15e-08	3	52450043	-0.021223	173039	ebi-a-GCST004604	rs13094687	G	A	0.315	Hematocrit	TRUE	reported	igd	0.685	0.315	0.00018119	31.3583
0.00366678	1.95e-10	3	58436476	-0.0233411	173039	ebi-a-GCST004604	rs55954186	A	G	0.3706	Hematocrit	TRUE	reported	igd	0.6294	0.3706	0.000234114	40.5199
0.00360093	2.71e-11	3	12358230	-0.0239885	173039	ebi-a-GCST004604	rs6442310	A	T	0.57	Hematocrit	TRUE	reported	igd	0.43	0.43	0.000256402	44.3784
0.00353042	1.01e-10	3	194676805	-0.0228275	173039	ebi-a-GCST004604	rs35060063	A	G	0.5023	Hematocrit	TRUE	reported	igd	0.4977	0.4977	0.000241554	41.808
0.00353037	9.66e-10	3	169113110	0.0215879	173039	ebi-a-GCST004604	rs2421647	A	C	0.5347	Hematocrit	TRUE	reported	igd	0.4653	0.4653	0.000216044	37.3917
0.00516332	1.17e-08	3	37997333	0.0294487	173039	ebi-a-GCST004604	rs5848258	TA	T	0.1353	Hematocrit	TRUE	reported	igd	0.8647	0.1353	0.000187953	32.5289
0.00386325	2.74e-18	3	56744261	-0.0336944	173039	ebi-a-GCST004604	rs149804345	AAAAAAC	A	0.3097	Hematocrit	TRUE	reported	igd	0.6903	0.3097	0.000439415	76.0685
0.00358926	2.76e-11	3	69811900	0.0238999	173039	ebi-a-GCST004604	rs62250968	T	C	0.4334	Hematocrit	TRUE	reported	igd	0.5666	0.4334	0.000256169	44.3381
0.00394482	1.16e-09	3	194468413	-0.0240086	173039	ebi-a-GCST004604	rs6437412	C	T	0.2863	Hematocrit	TRUE	reported	igd	0.7137	0.2863	0.000214014	37.0403
0.00670317	5.64e-14	4	103188709	0.0503824	173039	ebi-a-GCST004604	rs13107325	T	C	0.0751	Hematocrit	TRUE	reported	igd	0.9249	0.0751	0.000326371	56.4927
0.00411318	1.8e-25	4	55408875	-0.042903	173039	ebi-a-GCST004604	rs218264	T	A	0.2526	Hematocrit	TRUE	reported	igd	0.7474	0.2526	0.000628352	108.796
0.00352916	1.01e-13	4	77373079	0.0262543	173039	ebi-a-GCST004604	rs2870238	T	C	0.502	Hematocrit	TRUE	reported	igd	0.498	0.498	0.000319724	55.3418
0.00361437	2.37e-16	4	88039000	-0.0296446	173039	ebi-a-GCST004604	rs3836599	TC	T	0.6066	Hematocrit	TRUE	reported	igd	0.3934	0.3934	0.000388609	67.2699
0.0038737	1.05e-08	5	457261	0.0221701	173039	ebi-a-GCST004604	rs11749327	A	C	0.3062	Hematocrit	TRUE	reported	igd	0.6938	0.3062	0.000189259	32.7551
0.00360086	2.41e-14	5	34506843	-0.027462	173039	ebi-a-GCST004604	rs11747360	A	G	0.4661	Hematocrit	TRUE	reported	igd	0.5339	0.4661	0.000336018	58.163
0.00404288	7.81e-09	5	40494678	-0.0233379	173039	ebi-a-GCST004604	rs12520522	G	C	0.7402	Hematocrit	TRUE	reported	igd	0.2598	0.2598	0.000192537	33.3224
0.00531498	1.18e-11	5	76479833	0.036046	173039	ebi-a-GCST004604	rs2928166	C	T	0.1277	Hematocrit	TRUE	reported	igd	0.8723	0.1277	0.000265737	45.9945
0.00376647	8.89e-11	5	176798040	0.0244243	173039	ebi-a-GCST004604	rs56235845	G	T	0.3292	Hematocrit	TRUE	reported	igd	0.6708	0.3292	0.000242955	42.0504
0.00662879	6.94e-65	6	26072992	0.112755	173039	ebi-a-GCST004604	rs144861591	T	C	0.0771	Hematocrit	TRUE	reported	igd	0.9229	0.0771	0.0016693	289.333
0.00526149	2.78e-14	6	26360443	-0.0400291	173039	ebi-a-GCST004604	rs142730696	T	TTTTTC	0.1366	Hematocrit	TRUE	reported	igd	0.8634	0.1366	0.000334384	57.8801
0.00355853	1.16e-17	6	2096081	-0.030451	173039	ebi-a-GCST004604	rs9378321	C	T	0.5419	Hematocrit	TRUE	reported	igd	0.4581	0.4581	0.000422994	73.2246
0.0110429	5.13e-14	6	26082717	0.0831356	173039	ebi-a-GCST004604	rs11758205	G	A	0.0264	Hematocrit	TRUE	reported	igd	0.9736	0.0264	0.000327432	56.6765
0.00426807	3.54e-22	6	32599197	-0.0413309	173039	ebi-a-GCST004604	rs9272058	C	T	0.2203	Hematocrit	TRUE	reported	igd	0.7797	0.2203	0.000541636	93.7738
0.00457505	5.07e-12	6	43740094	-0.0315843	173039	ebi-a-GCST004604	rs1885657	C	T	0.1826	Hematocrit	TRUE	reported	igd	0.8174	0.1826	0.000275351	47.6591
0.00459109	6.44e-14	6	7232389	0.0344274	173039	ebi-a-GCST004604	rs75757892	T	C	0.1826	Hematocrit	TRUE	reported	igd	0.8174	0.1826	0.000324857	56.2305
0.00368624	2.02e-17	6	43747450	0.0313056	173039	ebi-a-GCST004604	rs3025009	A	G	0.6239	Hematocrit	TRUE	reported	igd	0.3761	0.3761	0.000416631	72.1227
0.00382146	4.42e-24	6	43809802	-0.0386802	173039	ebi-a-GCST004604	rs9472135	C	T	0.306	Hematocrit	TRUE	reported	igd	0.694	0.306	0.000591722	102.45
0.00599574	5.66e-36	6	44030011	0.0750786	173039	ebi-a-GCST004604	rs833805	G	A	0.8865	Hematocrit	TRUE	reported	igd	0.1135	0.1135	0.000905335	156.798
0.00354619	1.08e-13	6	126811928	-0.0263519	173039	ebi-a-GCST004604	rs2326451	T	A	0.4528	Hematocrit	TRUE	reported	igd	0.5472	0.4528	0.00031902	55.2198
0.00404344	7.08e-88	6	135411228	-0.0803522	173039	ebi-a-GCST004604	rs9376090	C	T	0.2599	Hematocrit	TRUE	reported	igd	0.7401	0.2599	0.00227698	394.901
0.00393181	2.62e-69	7	151413194	-0.0691857	173039	ebi-a-GCST004604	rs10224210	C	T	0.2822	Hematocrit	TRUE	reported	igd	0.7178	0.2822	0.00178619	309.63
0.00361682	3.51e-32	7	100321528	-0.0427105	173039	ebi-a-GCST004604	rs551238	T	G	0.5984	Hematocrit	TRUE	reported	igd	0.4016	0.4016	0.000805233	139.447
0.0036343	4.01e-13	7	672509	0.0263674	173039	ebi-a-GCST004604	rs9771385	A	G	0.6042	Hematocrit	TRUE	reported	igd	0.3958	0.3958	0.0003041	52.6366
0.0112738	5.84e-11	7	100749771	-0.0738189	173039	ebi-a-GCST004604	rs74690091	A	G	0.0252	Hematocrit	TRUE	reported	igd	0.9748	0.0252	0.00024771	42.8736
0.00388141	6.75e-16	7	1286567	-0.0313426	173039	ebi-a-GCST004604	rs62435145	T	G	0.6915	Hematocrit	TRUE	reported	igd	0.3085	0.3085	0.000376689	65.2058
0.003558	6.04e-14	8	116533758	0.0267108	173039	ebi-a-GCST004604	rs1905376	G	A	0.5473	Hematocrit	TRUE	reported	igd	0.4527	0.4527	0.000325594	56.3582
0.00439546	8.35e-09	8	96028180	-0.0253234	173039	ebi-a-GCST004604	rs2678829	T	C	0.7985	Hematocrit	TRUE	reported	igd	0.2015	0.2015	0.000191782	33.1918
0.00370875	4.24e-10	8	128928246	-0.0231614	173039	ebi-a-GCST004604	rs12548864	T	C	0.3576	Hematocrit	TRUE	reported	igd	0.6424	0.3576	0.000225337	39.0004
0.00368682	3.73e-18	9	13980152	-0.0320265	173039	ebi-a-GCST004604	rs7875291	A	G	0.3629	Hematocrit	TRUE	reported	igd	0.6371	0.3629	0.000435895	75.4588
0.00395173	1.64e-08	9	116356529	0.0223131	173039	ebi-a-GCST004604	rs10817493	G	C	0.726	Hematocrit	TRUE	reported	igd	0.274	0.274	0.000184213	31.8816
0.003764	3.5e-10	9	2622278	0.0236186	173039	ebi-a-GCST004604	rs2219143	A	G	0.3969	Hematocrit	TRUE	reported	igd	0.6031	0.3969	0.000227492	39.3735
0.00557533	1.77e-17	9	130628524	0.0474338	173039	ebi-a-GCST004604	rs67145503	A	T	0.1169	Hematocrit	TRUE	reported	igd	0.8831	0.1169	0.000418128	72.3818
0.00456479	2.33e-62	9	136149711	-0.0760754	173039	ebi-a-GCST004604	rs115478735	T	A	0.1816	Hematocrit	TRUE	reported	igd	0.8184	0.1816	0.00160253	277.742
0.00379287	2.16e-10	9	136825333	-0.0240844	173039	ebi-a-GCST004604	rs2519796	A	G	0.6667	Hematocrit	TRUE	reported	igd	0.3333	0.3333	0.000232965	40.3209
0.00386372	2.68e-10	9	32455262	-0.0244038	173039	ebi-a-GCST004604	rs7045087	C	T	0.298	Hematocrit	TRUE	reported	igd	0.702	0.298	0.000230494	39.8932
0.00445987	2.29e-08	10	44869026	0.0249254	173039	ebi-a-GCST004604	rs3780890	T	C	0.2007	Hematocrit	TRUE	reported	igd	0.7993	0.2007	0.000180475	31.2345
0.00409689	8.92e-10	10	71081399	-0.0251043	173039	ebi-a-GCST004604	rs2015803	T	C	0.248	Hematocrit	TRUE	reported	igd	0.752	0.248	0.000216945	37.5476
0.00357697	3.09e-08	10	60365755	-0.0198026	173039	ebi-a-GCST004604	rs4245599	G	A	0.5493	Hematocrit	TRUE	reported	igd	0.4507	0.4507	0.00017709	30.6485
0.00565206	7.66e-159	10	71094504	0.151778	173039	ebi-a-GCST004604	rs17476364	C	T	0.1103	Hematocrit	TRUE	reported	igd	0.8897	0.1103	0.00415006	721.106
0.00352996	6.91e-16	11	8913085	0.028494	173039	ebi-a-GCST004604	rs7938521	A	G	0.501	Hematocrit	TRUE	reported	igd	0.499	0.499	0.000376409	65.1572
0.00411164	7.84e-39	11	10180991	-0.0535909	173039	ebi-a-GCST004604	rs55893317	G	A	0.2444	Hematocrit	TRUE	reported	igd	0.7556	0.2444	0.000980803	169.882
0.0037066	2.1e-11	11	61549025	0.0248296	173039	ebi-a-GCST004604	rs174533	A	G	0.346	Hematocrit	TRUE	reported	igd	0.654	0.346	0.000259258	44.8728
0.00396616	3.69e-09	11	47888036	0.0233909	173039	ebi-a-GCST004604	rs11039436	C	A	0.6681	Hematocrit	TRUE	reported	igd	0.3319	0.3319	0.000200966	34.7815
0.00445973	2.31e-11	11	30903442	0.0298137	173039	ebi-a-GCST004604	rs662735	A	T	0.8034	Hematocrit	TRUE	reported	igd	0.1966	0.1966	0.000258201	44.6899
0.00484229	1.36e-08	11	75455021	0.0274959	173039	ebi-a-GCST004604	rs499974	A	C	0.1577	Hematocrit	TRUE	reported	igd	0.8423	0.1577	0.000186299	32.2425
0.0036595	3.81e-16	12	2522981	0.0298042	173039	ebi-a-GCST004604	rs7311607	G	A	0.3731	Hematocrit	TRUE	reported	igd	0.6269	0.3731	0.000383178	66.3295
0.00352104	2.19e-08	12	46249427	0.0197048	173039	ebi-a-GCST004604	rs35115	C	T	0.5056	Hematocrit	TRUE	reported	igd	0.4944	0.4944	0.000180959	31.3182
0.00356146	3.96e-36	12	48736303	0.0446971	173039	ebi-a-GCST004604	rs2732480	A	C	0.4274	Hematocrit	TRUE	reported	igd	0.5726	0.4274	0.000909418	157.506
0.00491658	1.08e-09	12	13046211	-0.0299789	173039	ebi-a-GCST004604	rs12811512	T	C	0.1516	Hematocrit	TRUE	reported	igd	0.8484	0.1516	0.000214817	37.1792
0.00352146	7.64e-72	12	111884608	-0.0631191	173039	ebi-a-GCST004604	rs3184504	C	T	0.5174	Hematocrit	TRUE	reported	igd	0.4826	0.4826	0.00185322	321.271
0.00370782	5.84e-10	13	29230581	-0.0229683	173039	ebi-a-GCST004604	rs1340817	G	A	0.3535	Hematocrit	TRUE	reported	igd	0.6465	0.3535	0.000221707	38.3721
0.00379668	3.14e-09	14	34646269	0.0224919	173039	ebi-a-GCST004604	rs797343	T	C	0.6828	Hematocrit	TRUE	reported	igd	0.3172	0.3172	0.000202774	35.0945
0.00353093	3.18e-11	14	64703593	-0.0234374	173039	ebi-a-GCST004604	rs1256061	T	G	0.4769	Hematocrit	TRUE	reported	igd	0.5231	0.4769	0.000254558	44.0591
0.00472067	2.98e-09	14	21542766	-0.0280067	173039	ebi-a-GCST004604	rs12889267	G	A	0.1675	Hematocrit	TRUE	reported	igd	0.8325	0.1675	0.000203369	35.1975
0.00354634	1.8e-26	15	76298744	-0.0377581	173039	ebi-a-GCST004604	rs11072567	G	A	0.5129	Hematocrit	TRUE	reported	igd	0.4871	0.4871	0.000654683	113.359
0.00378144	2.71e-12	15	78542962	-0.0264408	173039	ebi-a-GCST004604	rs34917880	A	AT	0.32	Hematocrit	TRUE	reported	igd	0.68	0.32	0.000282467	48.8911
0.0118667	4.83e-10	15	44028047	-0.073863	173039	ebi-a-GCST004604	rs147233090	T	C	0.0241	Hematocrit	TRUE	reported	igd	0.9759	0.0241	0.000223848	38.7426
0.00401312	1.28e-08	15	68329444	-0.0228294	173039	ebi-a-GCST004604	rs11071975	T	G	0.2708	Hematocrit	TRUE	reported	igd	0.7292	0.2708	0.000186982	32.3608
0.00449843	1.06e-08	16	72079657	-0.0257373	173039	ebi-a-GCST004604	rs77303550	T	C	0.1946	Hematocrit	TRUE	reported	igd	0.8054	0.1946	0.000189138	32.734
0.0041388	2.59e-09	16	89704365	-0.0246485	173039	ebi-a-GCST004604	rs1126464	C	G	0.2415	Hematocrit	TRUE	reported	igd	0.7585	0.2415	0.000204927	35.4672
0.00362897	1.32e-08	16	51186025	-0.020624	173039	ebi-a-GCST004604	rs62039688	G	C	0.6106	Hematocrit	TRUE	reported	igd	0.3894	0.3894	0.000186618	32.2979
0.00365054	1.47e-13	16	88858646	-0.0269765	173039	ebi-a-GCST004604	rs2968478	G	T	0.5805	Hematocrit	TRUE	reported	igd	0.4195	0.4195	0.000315483	54.6075
0.00497979	2.32e-10	16	67801391	0.031563	173039	ebi-a-GCST004604	rs7191129	G	A	0.1486	Hematocrit	TRUE	reported	igd	0.8514	0.1486	0.000232108	40.1726
0.00357793	5.96e-12	17	7733833	-0.0246184	173039	ebi-a-GCST004604	rs34121753	G	A	0.5768	Hematocrit	TRUE	reported	igd	0.4232	0.4232	0.000273523	47.3425
0.00352578	5.19e-17	17	8161149	-0.0295539	173039	ebi-a-GCST004604	rs4791641	T	C	0.502	Hematocrit	TRUE	reported	igd	0.498	0.498	0.000405881	70.261
0.00353599	8.7e-09	17	57911230	0.0203469	173039	ebi-a-GCST004604	rs1292061	G	A	0.5557	Hematocrit	TRUE	reported	igd	0.4443	0.4443	0.000191314	33.1108
0.00470018	4.15e-11	17	59456589	-0.0310153	173039	ebi-a-GCST004604	rs9895661	T	C	0.8295	Hematocrit	TRUE	reported	igd	0.1705	0.1705	0.000251576	43.543
0.00408291	1.95e-28	17	43811060	0.0451592	173039	ebi-a-GCST004604	rs62054395	G	T	0.2334	Hematocrit	TRUE	reported	igd	0.7666	0.2334	0.000706483	122.334
0.011933	1.77e-13	17	67081278	0.087891	173039	ebi-a-GCST004604	rs77542162	G	A	0.0231	Hematocrit	TRUE	reported	igd	0.9769	0.0231	0.000313408	54.2481
0.00356098	1.53e-10	18	46460903	-0.0227975	173039	ebi-a-GCST004604	rs2337106	G	C	0.5168	Hematocrit	TRUE	reported	igd	0.4832	0.4832	0.000236804	40.9855
0.00356964	1.26e-17	19	2161321	0.0305102	173039	ebi-a-GCST004604	rs57908212	C	T	0.4748	Hematocrit	TRUE	reported	igd	0.5252	0.4748	0.000422001	73.0527
0.00933774	4.55e-16	19	41326518	-0.075851	173039	ebi-a-GCST004604	rs8100454	G	A	0.0375	Hematocrit	TRUE	reported	igd	0.9625	0.0375	0.000381179	65.9833
0.00394643	2.55e-11	19	47572987	-0.0263255	173039	ebi-a-GCST004604	rs2241388	C	T	0.7223	Hematocrit	TRUE	reported	igd	0.2777	0.2777	0.000257092	44.4979
0.00419504	2.59e-10	19	50078276	0.0265181	173039	ebi-a-GCST004604	rs2379087	C	T	0.2306	Hematocrit	TRUE	reported	igd	0.7694	0.2306	0.00023087	39.9584
0.0036179	1.6e-18	19	807442	0.0317747	173039	ebi-a-GCST004604	rs123698	C	G	0.6049	Hematocrit	TRUE	reported	igd	0.3951	0.3951	0.000445566	77.1338
0.00368593	3.1e-08	19	18612351	0.0204046	173039	ebi-a-GCST004604	rs7252848	C	G	0.3524	Hematocrit	TRUE	reported	igd	0.6476	0.3524	0.000177068	30.6448
0.0176018	7.71e-09	19	41489845	0.101644	173039	ebi-a-GCST004604	rs73037223	A	G	0.0103	Hematocrit	TRUE	reported	igd	0.9897	0.0103	0.000192673	33.346
0.00473373	3.47e-08	20	25517647	-0.0261102	173039	ebi-a-GCST004604	rs77365825	G	C	0.166	Hematocrit	TRUE	reported	igd	0.834	0.166	0.00017579	30.4234
0.00355873	2.31e-11	20	49101590	0.0237895	173039	ebi-a-GCST004604	rs6126019	C	T	0.5468	Hematocrit	TRUE	reported	igd	0.4532	0.4532	0.000258181	44.6864
0.00359753	8.7e-09	20	56119516	0.0207016	173039	ebi-a-GCST004604	rs6064559	A	C	0.598	Hematocrit	TRUE	reported	igd	0.402	0.402	0.000191325	33.1127
0.00399647	1.29e-14	21	16785682	-0.0308017	173039	ebi-a-GCST004604	rs2037977	A	G	0.2836	Hematocrit	TRUE	reported	igd	0.7164	0.2836	0.000343165	59.4007
0.00354105	1.67e-14	21	35343934	-0.0271718	173039	ebi-a-GCST004604	rs2834310	G	A	0.4956	Hematocrit	TRUE	reported	igd	0.5044	0.4956	0.000340158	58.88
0.0040843	6.56e-13	21	38072356	-0.0293593	173039	ebi-a-GCST004604	rs2269188	C	G	0.2783	Hematocrit	TRUE	reported	igd	0.7217	0.2783	0.000298526	51.6715
0.00423522	2.03e-16	21	37834258	0.0348153	173039	ebi-a-GCST004604	rs128494	C	T	0.7653	Hematocrit	TRUE	reported	igd	0.2347	0.2347	0.000390369	67.5746
0.003781	4.87e-19	21	16578159	-0.0337084	173039	ebi-a-GCST004604	rs1997595	C	A	0.3405	Hematocrit	TRUE	reported	igd	0.6595	0.3405	0.000459113	79.48
0.00456965	4.58e-09	22	29173121	-0.0267855	173039	ebi-a-GCST004604	rs7285695	G	T	0.1836	Hematocrit	TRUE	reported	igd	0.8164	0.1836	0.00019852	34.3581
0.00379103	8.51e-19	22	46376384	-0.0335625	173039	ebi-a-GCST004604	rs62228060	G	A	0.6754	Hematocrit	TRUE	reported	igd	0.3246	0.3246	0.000452745	78.3771
0.00357255	9.68e-16	22	45999938	-0.0286906	173039	ebi-a-GCST004604	rs4823308	A	T	0.4609	Hematocrit	TRUE	reported	igd	0.5391	0.4609	0.000372578	64.4937
0.00354904	4.32e-73	22	37462936	0.0641783	173039	ebi-a-GCST004604	rs855791	G	A	0.5612	Hematocrit	TRUE	reported	igd	0.4388	0.4388	0.00188621	327.001
0.00598408	5.81e-11	1	203654085	-0.0391864	172925	ebi-a-GCST004615	rs10900586	A	G	0.902	Hemoglobin concentration	TRUE	reported	igd	0.098	0.098	0.000247919	42.8816
0.00450869	7.01e-09	1	231532312	0.0261083	172925	ebi-a-GCST004615	rs508618	A	G	0.8057	Hemoglobin concentration	TRUE	reported	igd	0.1943	0.1943	0.000193872	33.5314
0.00419136	1.96e-14	1	3684954	0.0320765	172925	ebi-a-GCST004615	rs1181870	A	C	0.2394	Hemoglobin concentration	TRUE	reported	igd	0.7606	0.2394	0.000338578	58.5678
0.00565829	1.5e-09	1	161485259	0.0342005	172925	ebi-a-GCST004615	rs17400517	T	G	0.1144	Hemoglobin concentration	TRUE	reported	igd	0.8856	0.1144	0.000211225	36.5333
0.0142037	2.55e-13	1	231739092	0.103919	172925	ebi-a-GCST004615	rs142736683	C	T	0.0166	Hemoglobin concentration	TRUE	reported	igd	0.9834	0.0166	0.000309453	53.5281
0.00664734	1.12e-08	1	10455148	0.0379697	172925	ebi-a-GCST004615	rs11121559	A	G	0.0808	Hemoglobin concentration	TRUE	reported	igd	0.9192	0.0808	0.000188642	32.6267
0.0036368	2.34e-16	1	155123837	-0.0298344	172925	ebi-a-GCST004615	rs6676150	C	G	0.3937	Hemoglobin concentration	TRUE	reported	igd	0.6063	0.3937	0.000389017	67.2962
0.00365295	4.06e-08	1	43941352	0.0200488	172925	ebi-a-GCST004615	rs2105028	T	C	0.393	Hemoglobin concentration	TRUE	reported	igd	0.607	0.393	0.000174163	30.122
0.0109121	1.22e-09	1	154935253	-0.0663171	172925	ebi-a-GCST004615	rs3766921	C	G	0.0276	Hemoglobin concentration	TRUE	reported	igd	0.9724	0.0276	0.000213542	36.9343
0.00404273	4.44e-18	1	214176779	0.0350379	172925	ebi-a-GCST004615	rs7541039	T	C	0.2602	Hemoglobin concentration	TRUE	reported	igd	0.7398	0.2602	0.00043419	75.1141
0.0035461	2.63e-13	1	46073489	-0.0259288	172925	ebi-a-GCST004615	rs2230657	A	G	0.4677	Hemoglobin concentration	TRUE	reported	igd	0.5323	0.4677	0.00030908	53.4636
0.00361398	4.17e-09	1	172140548	-0.021241	172925	ebi-a-GCST004615	rs554019	T	C	0.4168	Hemoglobin concentration	TRUE	reported	igd	0.5832	0.4168	0.000199726	34.5441
0.00374706	1.04e-09	1	248039451	0.0228673	172925	ebi-a-GCST004615	rs3811444	T	C	0.336	Hemoglobin concentration	TRUE	reported	igd	0.664	0.336	0.000215326	37.2429
0.00374072	1.37e-85	2	46353166	-0.0733406	172925	ebi-a-GCST004615	rs10495928	G	A	0.336	Hemoglobin concentration	TRUE	reported	igd	0.664	0.336	0.00221797	384.391
0.00373424	4.35e-08	2	165554896	-0.0204487	172925	ebi-a-GCST004615	rs150828478	TTA	T	0.3445	Hemoglobin concentration	TRUE	reported	igd	0.6555	0.3445	0.000173378	29.9862
0.00587092	1.76e-10	2	23897725	0.0374608	172925	ebi-a-GCST004615	rs56262900	A	G	0.1027	Hemoglobin concentration	TRUE	reported	igd	0.8973	0.1027	0.000235387	40.7133
0.00434517	2.61e-11	2	46455316	-0.0289692	172925	ebi-a-GCST004615	rs8179696	A	G	0.2156	Hemoglobin concentration	TRUE	reported	igd	0.7844	0.2156	0.000256975	44.4482
0.00507988	2.46e-11	2	121988391	0.0339107	172925	ebi-a-GCST004615	rs74902775	T	C	0.1412	Hemoglobin concentration	TRUE	reported	igd	0.8588	0.1412	0.00025763	44.5617
0.00407627	1.32e-09	2	145783282	-0.0247246	172925	ebi-a-GCST004615	rs2246363	A	G	0.747	Hemoglobin concentration	TRUE	reported	igd	0.253	0.253	0.000212707	36.7898
0.0035608	1.81e-11	2	219557738	-0.0239305	172925	ebi-a-GCST004615	rs2303566	A	G	0.4469	Hemoglobin concentration	TRUE	reported	igd	0.5531	0.4469	0.000261118	45.1651
0.00434149	1.44e-17	2	113965200	0.0370418	172925	ebi-a-GCST004615	rs7560180	T	A	0.2208	Hemoglobin concentration	TRUE	reported	igd	0.7792	0.2208	0.000420791	72.795
0.00382248	9.5e-11	2	208003579	-0.0247493	172925	ebi-a-GCST004615	rs768090	T	A	0.68	Hemoglobin concentration	TRUE	reported	igd	0.32	0.32	0.000242366	41.9209
0.00361426	4.19e-10	3	69841880	0.0225773	172925	ebi-a-GCST004615	rs17006441	A	C	0.4209	Hemoglobin concentration	TRUE	reported	igd	0.5791	0.4209	0.000225605	39.0212
0.00388048	3.45e-16	3	56744261	-0.031651	172925	ebi-a-GCST004615	rs149804345	AAAAAAC	A	0.3097	Hemoglobin concentration	TRUE	reported	igd	0.6903	0.3097	0.000384573	66.5272
0.00368414	1.2e-08	3	194464045	0.0210005	172925	ebi-a-GCST004615	rs11720019	T	C	0.5784	Hemoglobin concentration	TRUE	reported	igd	0.4216	0.4216	0.000187866	32.4924
0.00415982	1.43e-09	3	12368233	-0.0251759	172925	ebi-a-GCST004615	rs4073770	T	A	0.2482	Hemoglobin concentration	TRUE	reported	igd	0.7518	0.2482	0.000211773	36.6282
0.00368596	2.23e-09	3	58456811	-0.0220424	172925	ebi-a-GCST004615	rs11719450	T	C	0.3716	Hemoglobin concentration	TRUE	reported	igd	0.6284	0.3716	0.000206761	35.7612
0.00354653	4.87e-10	3	194676805	-0.0220713	172925	ebi-a-GCST004615	rs35060063	A	G	0.5024	Hemoglobin concentration	TRUE	reported	igd	0.4976	0.4976	0.00022392	38.7296
0.00413197	2.09e-16	4	55408875	-0.0339522	172925	ebi-a-GCST004615	rs218264	T	A	0.2525	Hemoglobin concentration	TRUE	reported	igd	0.7475	0.2525	0.000390296	67.5175
0.00360188	1e-17	4	88030261	-0.0308818	172925	ebi-a-GCST004615	rs442177	T	G	0.5937	Hemoglobin concentration	TRUE	reported	igd	0.4063	0.4063	0.000424917	73.5092
0.00673444	5.83e-13	4	103188709	0.0485169	172925	ebi-a-GCST004615	rs13107325	T	C	0.075	Hemoglobin concentration	TRUE	reported	igd	0.925	0.075	0.000300051	51.9013
0.00354507	2.44e-12	4	77373079	0.0248392	172925	ebi-a-GCST004615	rs2870238	T	C	0.502	Hemoglobin concentration	TRUE	reported	igd	0.498	0.498	0.000283821	49.0931
0.00461326	1.38e-09	4	115569030	-0.0279462	172925	ebi-a-GCST004615	rs6841433	G	T	0.1822	Hemoglobin concentration	TRUE	reported	igd	0.8178	0.1822	0.000212168	36.6965
0.00378315	1.32e-09	5	176798040	0.022947	172925	ebi-a-GCST004615	rs56235845	G	T	0.3292	Hemoglobin concentration	TRUE	reported	igd	0.6708	0.3292	0.000212713	36.7908
0.00422482	1.64e-08	5	55804552	0.0238557	172925	ebi-a-GCST004615	rs40270	C	A	0.7738	Hemoglobin concentration	TRUE	reported	igd	0.2262	0.2262	0.000184344	31.8833
0.0036164	3.08e-12	5	34506843	-0.0252207	172925	ebi-a-GCST004615	rs11747360	A	G	0.4662	Hemoglobin concentration	TRUE	reported	igd	0.5338	0.4662	0.000281178	48.6358
0.00533909	2.54e-12	5	76479833	0.0373796	172925	ebi-a-GCST004615	rs2928166	C	T	0.1277	Hemoglobin concentration	TRUE	reported	igd	0.8723	0.1277	0.00028337	49.0151
0.00551785	7.95e-09	5	40620582	-0.0318354	172925	ebi-a-GCST004615	rs4957325	T	C	0.8815	Hemoglobin concentration	TRUE	reported	igd	0.1185	0.1185	0.00019246	33.2871
0.00389058	5.19e-09	5	457261	0.0227252	172925	ebi-a-GCST004615	rs11749327	A	C	0.3062	Hemoglobin concentration	TRUE	reported	igd	0.6938	0.3062	0.000197262	34.1179
0.0104057	1.76e-28	6	26214236	0.115186	172925	ebi-a-GCST004615	rs137954522	T	C	0.03	Hemoglobin concentration	TRUE	reported	igd	0.97	0.03	0.000708095	122.533
0.00665866	3.35e-13	6	29910586	-0.0484722	172925	ebi-a-GCST004615	rs12721672	A	G	0.1345	Hemoglobin concentration	TRUE	reported	igd	0.8655	0.1345	0.000306352	52.9916
0.00380424	3.8e-31	6	32636610	-0.0441557	172925	ebi-a-GCST004615	rs9274674	A	C	0.3266	Hemoglobin concentration	TRUE	reported	igd	0.6734	0.3266	0.00077847	134.72
0.00665857	1.08e-162	6	26072992	0.180988	172925	ebi-a-GCST004615	rs144861591	T	C	0.0771	Hemoglobin concentration	TRUE	reported	igd	0.9229	0.0771	0.0042543	738.81
0.0060215	4.7e-31	6	44030011	0.069782	172925	ebi-a-GCST004615	rs833805	G	A	0.8865	Hemoglobin concentration	TRUE	reported	igd	0.1135	0.1135	0.000776037	134.299
0.00357732	4.78e-09	6	52725521	0.0209444	172925	ebi-a-GCST004615	rs3996993	C	T	0.5282	Hemoglobin concentration	TRUE	reported	igd	0.4718	0.4718	0.000198188	34.278
0.00387817	2.14e-11	6	7229619	0.0259696	172925	ebi-a-GCST004615	rs12192672	A	G	0.2963	Hemoglobin concentration	TRUE	reported	igd	0.7037	0.2963	0.000259243	44.8406
0.00357463	7.17e-15	6	2096081	-0.0278157	172925	ebi-a-GCST004615	rs9378321	C	T	0.5419	Hemoglobin concentration	TRUE	reported	igd	0.4581	0.4581	0.000350032	60.5498
0.00479721	2.6e-13	6	29751129	-0.0350842	172925	ebi-a-GCST004615	rs9258357	C	T	0.8379	Hemoglobin concentration	TRUE	reported	igd	0.1621	0.1621	0.00030921	53.4861
0.00354731	4.8e-12	6	127452935	0.0245171	172925	ebi-a-GCST004615	rs2745353	T	C	0.518	Hemoglobin concentration	TRUE	reported	igd	0.482	0.482	0.000276161	47.7678
0.00406134	2.89e-34	6	135411228	-0.0495723	172925	ebi-a-GCST004615	rs9376090	C	T	0.2598	Hemoglobin concentration	TRUE	reported	igd	0.7402	0.2598	0.000860811	148.982
0.00369005	3.17e-08	6	32611152	0.0204127	172925	ebi-a-GCST004615	rs9272957	A	G	0.3535	Hemoglobin concentration	TRUE	reported	igd	0.6465	0.3535	0.00017693	30.6007
0.00772376	1.23e-19	6	43737805	-0.0700267	172925	ebi-a-GCST004615	rs28357093	C	A	0.0561	Hemoglobin concentration	TRUE	reported	igd	0.9439	0.0561	0.000475123	82.1987
0.00383892	4.58e-21	6	43809802	-0.0361568	172925	ebi-a-GCST004615	rs9472135	C	T	0.3059	Hemoglobin concentration	TRUE	reported	igd	0.6941	0.3059	0.000512721	88.7068
0.00424673	6e-14	7	100351291	0.031885	172925	ebi-a-GCST004615	rs367810068	TA	T	0.2781	Hemoglobin concentration	TRUE	reported	igd	0.7219	0.2781	0.000325885	56.3714
0.0044597	7.95e-09	7	129080620	0.02573	172925	ebi-a-GCST004615	rs17552854	G	A	0.2033	Hemoglobin concentration	TRUE	reported	igd	0.7967	0.2033	0.000192454	33.2861
0.00365061	9.33e-12	7	672509	0.0248845	172925	ebi-a-GCST004615	rs9771385	A	G	0.6042	Hemoglobin concentration	TRUE	reported	igd	0.3958	0.3958	0.000268629	46.4646
0.0153788	1.26e-31	7	100205706	-0.179948	172925	ebi-a-GCST004615	rs61739556	C	G	0.0155	Hemoglobin concentration	TRUE	reported	igd	0.9845	0.0155	0.00079113	136.913
0.00395039	2.73e-59	7	151411494	-0.0641456	172925	ebi-a-GCST004615	rs73728279	T	G	0.2824	Hemoglobin concentration	TRUE	reported	igd	0.7176	0.2824	0.00152242	263.663
0.00393512	6.19e-14	7	1286912	-0.029529	172925	ebi-a-GCST004615	rs11761603	C	T	0.7005	Hemoglobin concentration	TRUE	reported	igd	0.2995	0.2995	0.000325523	56.3088
0.00515845	7.58e-09	8	23372787	0.0298027	172925	ebi-a-GCST004615	rs34057264	TTTTG	T	0.1374	Hemoglobin concentration	TRUE	reported	igd	0.8626	0.1374	0.000192988	33.3786
0.00357791	6.47e-09	8	95935164	-0.0207665	172925	ebi-a-GCST004615	rs12548874	A	C	0.4682	Hemoglobin concentration	TRUE	reported	igd	0.5318	0.4682	0.000194771	33.687
0.00423804	2.99e-12	8	116495909	0.0295747	172925	ebi-a-GCST004615	rs800911	A	T	0.2271	Hemoglobin concentration	TRUE	reported	igd	0.7729	0.2271	0.000281534	48.6974
0.00360986	3.17e-12	8	42455206	0.0251607	172925	ebi-a-GCST004615	rs2923411	C	T	0.5933	Hemoglobin concentration	TRUE	reported	igd	0.4067	0.4067	0.000280857	48.5802
0.00373891	2.46e-14	8	128971861	-0.0285059	172925	ebi-a-GCST004615	rs66561647	T	C	0.3439	Hemoglobin concentration	TRUE	reported	igd	0.6561	0.3439	0.000336028	58.1265
0.0037028	1.05e-17	9	13980152	-0.0317271	172925	ebi-a-GCST004615	rs7875291	A	G	0.3628	Hemoglobin concentration	TRUE	reported	igd	0.6372	0.3628	0.000424383	73.4168
0.00458483	2.96e-70	9	136149711	-0.0812415	172925	ebi-a-GCST004615	rs115478735	T	A	0.1816	Hemoglobin concentration	TRUE	reported	igd	0.8184	0.1816	0.00181244	313.982
0.00378056	1.52e-09	9	2622278	0.0228419	172925	ebi-a-GCST004615	rs2219143	A	G	0.3969	Hemoglobin concentration	TRUE	reported	igd	0.6031	0.3969	0.000211058	36.5046
0.00560059	1.91e-18	9	130628524	0.0490761	172925	ebi-a-GCST004615	rs67145503	A	T	0.1168	Hemoglobin concentration	TRUE	reported	igd	0.8832	0.1168	0.000443835	76.7834
0.00388063	1.69e-09	9	32455262	-0.023383	172925	ebi-a-GCST004615	rs7045087	C	T	0.298	Hemoglobin concentration	TRUE	reported	igd	0.702	0.298	0.000209917	36.307
0.00380928	3.61e-10	9	136825333	-0.0238848	172925	ebi-a-GCST004615	rs2519796	A	G	0.6667	Hemoglobin concentration	TRUE	reported	igd	0.3333	0.3333	0.000227301	39.3145
0.00361103	9.55e-09	10	13737768	0.0207221	172925	ebi-a-GCST004615	rs11258533	T	C	0.4559	Hemoglobin concentration	TRUE	reported	igd	0.5441	0.4559	0.000190399	32.9307
0.00411532	1.34e-09	10	71081399	-0.0249518	172925	ebi-a-GCST004615	rs2015803	T	C	0.248	Hemoglobin concentration	TRUE	reported	igd	0.752	0.248	0.000212543	36.7614
0.00567771	1.22e-156	10	71094504	0.151392	172925	ebi-a-GCST004615	rs17476364	C	T	0.1103	Hemoglobin concentration	TRUE	reported	igd	0.8897	0.1103	0.00409468	710.975
0.0044802	1.67e-08	10	44869026	0.0252833	172925	ebi-a-GCST004615	rs3780890	T	C	0.2006	Hemoglobin concentration	TRUE	reported	igd	0.7994	0.2006	0.000184134	31.8469
0.00447903	1.58e-10	11	30903442	0.0286533	172925	ebi-a-GCST004615	rs662735	A	T	0.8034	Hemoglobin concentration	TRUE	reported	igd	0.1966	0.1966	0.000236603	40.9238
0.00372291	3.08e-14	11	61549025	0.0282752	172925	ebi-a-GCST004615	rs174533	A	G	0.346	Hemoglobin concentration	TRUE	reported	igd	0.654	0.346	0.00033346	57.6821
0.00412452	2.85e-32	11	10178437	-0.048779	172925	ebi-a-GCST004615	rs59901009	C	T	0.2443	Hemoglobin concentration	TRUE	reported	igd	0.7557	0.2443	0.000808184	139.867
0.00398399	3.86e-08	11	47888036	0.0219001	172925	ebi-a-GCST004615	rs11039436	C	A	0.6682	Hemoglobin concentration	TRUE	reported	igd	0.3318	0.3318	0.000174712	30.217
0.0035889	2.77e-17	11	8862530	-0.0303477	172925	ebi-a-GCST004615	rs7945705	A	G	0.4505	Hemoglobin concentration	TRUE	reported	igd	0.5495	0.4505	0.000413325	71.5029
0.00576786	4.46e-10	11	75531695	0.0359742	172925	ebi-a-GCST004615	rs10899133	T	C	0.1063	Hemoglobin concentration	TRUE	reported	igd	0.8937	0.1063	0.000224904	38.8998
0.00353721	9.68e-75	12	111884608	-0.0647006	172925	ebi-a-GCST004615	rs3184504	C	T	0.5174	Hemoglobin concentration	TRUE	reported	igd	0.4826	0.4826	0.00193107	334.572
0.00388419	5.96e-10	12	121454622	0.0240491	172925	ebi-a-GCST004615	rs1182933	T	C	0.2959	Hemoglobin concentration	TRUE	reported	igd	0.7041	0.2959	0.000221637	38.3347
0.00423257	1.9e-08	12	133104735	0.023792	172925	ebi-a-GCST004615	rs4883565	C	T	0.2304	Hemoglobin concentration	TRUE	reported	igd	0.7696	0.2304	0.000182691	31.5972
0.00357718	7.65e-29	12	48736303	0.0398645	172925	ebi-a-GCST004615	rs2732480	A	C	0.4274	Hemoglobin concentration	TRUE	reported	igd	0.5726	0.4274	0.000717665	124.19
0.00367602	2.13e-12	12	2520453	0.025826	172925	ebi-a-GCST004615	rs58017093	A	C	0.374	Hemoglobin concentration	TRUE	reported	igd	0.626	0.374	0.000285349	49.3575
0.00493846	7.86e-09	12	13046211	-0.0285015	172925	ebi-a-GCST004615	rs12811512	T	C	0.1515	Hemoglobin concentration	TRUE	reported	igd	0.8485	0.1515	0.00019258	33.3079
0.00367051	3.67e-10	13	29239630	0.0230054	172925	ebi-a-GCST004615	rs1340818	C	T	0.6127	Hemoglobin concentration	TRUE	reported	igd	0.3873	0.3873	0.000227117	39.2827
0.00354653	5.23e-12	14	64703593	-0.0244682	172925	ebi-a-GCST004615	rs1256061	T	G	0.477	Hemoglobin concentration	TRUE	reported	igd	0.523	0.477	0.000275182	47.5983
0.011921	6.91e-15	15	44028047	-0.0928193	172925	ebi-a-GCST004615	rs147233090	T	C	0.0241	Hemoglobin concentration	TRUE	reported	igd	0.9759	0.0241	0.000350462	60.6242
0.00356167	2.65e-24	15	76298744	-0.0362282	172925	ebi-a-GCST004615	rs11072567	G	A	0.5128	Hemoglobin concentration	TRUE	reported	igd	0.4872	0.4872	0.000597955	103.462
0.00438546	6.79e-09	15	58727325	0.0254186	172925	ebi-a-GCST004615	rs261332	G	A	0.792	Hemoglobin concentration	TRUE	reported	igd	0.208	0.208	0.000194236	33.5945
0.00403063	8.44e-09	15	68329444	-0.0232139	172925	ebi-a-GCST004615	rs11071975	T	G	0.2708	Hemoglobin concentration	TRUE	reported	igd	0.7292	0.2708	0.000191783	33.17
0.00361576	2.25e-09	16	88784334	0.0216179	172925	ebi-a-GCST004615	rs9924236	G	A	0.4039	Hemoglobin concentration	TRUE	reported	igd	0.5961	0.4039	0.000206671	35.7456
0.00705666	6.93e-12	16	249022	0.0484027	172925	ebi-a-GCST004615	rs8055546	T	C	0.0678	Hemoglobin concentration	TRUE	reported	igd	0.9322	0.0678	0.000271997	47.0474
0.003604	1.14e-09	16	89734349	0.0219411	172925	ebi-a-GCST004615	rs447735	C	T	0.4186	Hemoglobin concentration	TRUE	reported	igd	0.5814	0.4186	0.000214287	37.0631
0.00366624	4.9e-44	16	88858646	-0.0510282	172925	ebi-a-GCST004615	rs2968478	G	T	0.5805	Hemoglobin concentration	TRUE	reported	igd	0.4195	0.4195	0.00111901	193.72
0.00596154	8.28e-11	16	67812039	0.0387225	172925	ebi-a-GCST004615	rs112894876	C	G	0.0985	Hemoglobin concentration	TRUE	reported	igd	0.9015	0.0985	0.000243919	42.1895
0.00358376	2.09e-09	17	57938041	-0.0214695	172925	ebi-a-GCST004615	rs1292041	G	A	0.5261	Hemoglobin concentration	TRUE	reported	igd	0.4739	0.4739	0.0002075	35.889
0.01198	1.86e-16	17	67081278	0.098607	172925	ebi-a-GCST004615	rs77542162	G	A	0.0232	Hemoglobin concentration	TRUE	reported	igd	0.9768	0.0232	0.000391628	67.7481
0.00480413	6.32e-11	17	59448945	-0.0314	172925	ebi-a-GCST004615	rs1010269	G	A	0.8304	Hemoglobin concentration	TRUE	reported	igd	0.1696	0.1696	0.000246982	42.7194
0.00357558	1.57e-10	17	7737331	-0.0228786	172925	ebi-a-GCST004615	rs12945870	T	C	0.5676	Hemoglobin concentration	TRUE	reported	igd	0.4324	0.4324	0.000236704	40.9412
0.0035414	1.1e-10	17	8161149	-0.0228504	172925	ebi-a-GCST004615	rs4791641	T	C	0.502	Hemoglobin concentration	TRUE	reported	igd	0.498	0.498	0.0002407	41.6325
0.00390427	4.79e-10	17	42329004	-0.0243079	172925	ebi-a-GCST004615	rs13306780	C	A	0.6974	Hemoglobin concentration	TRUE	reported	igd	0.3026	0.3026	0.000224109	38.7624
0.00404246	2.94e-26	17	43807134	0.0428557	172925	ebi-a-GCST004615	rs4471726	C	T	0.2386	Hemoglobin concentration	TRUE	reported	igd	0.7614	0.2386	0.00064951	112.388
0.00359298	9.21e-10	18	46463136	-0.0219981	172925	ebi-a-GCST004615	rs2878889	G	A	0.4468	Hemoglobin concentration	TRUE	reported	igd	0.5532	0.4468	0.000216725	37.4848
0.00358517	3.23e-14	19	2161321	0.0272068	172925	ebi-a-GCST004615	rs57908212	C	T	0.4748	Hemoglobin concentration	TRUE	reported	igd	0.5252	0.4748	0.000332915	57.5878
0.0123574	3.99e-16	19	41305138	-0.100576	172925	ebi-a-GCST004615	rs184088518	T	G	0.0237	Hemoglobin concentration	TRUE	reported	igd	0.9763	0.0237	0.000382922	66.2414
0.0144248	9.52e-10	19	41306650	-0.0882405	172925	ebi-a-GCST004615	rs61750953	T	C	0.0154	Hemoglobin concentration	TRUE	reported	igd	0.9846	0.0154	0.000216354	37.4206
0.00364109	3.26e-13	19	4502201	0.0265195	172925	ebi-a-GCST004615	rs8887	C	T	0.5712	Hemoglobin concentration	TRUE	reported	igd	0.4288	0.4288	0.000306674	53.0472
0.0039636	3.43e-10	19	47572987	-0.0248838	172925	ebi-a-GCST004615	rs2241388	C	T	0.7223	Hemoglobin concentration	TRUE	reported	igd	0.2777	0.2777	0.000227875	39.4138
0.00363352	4.94e-14	19	807442	0.0273728	172925	ebi-a-GCST004615	rs123698	C	G	0.6049	Hemoglobin concentration	TRUE	reported	igd	0.3951	0.3951	0.000328082	56.7516
0.005458	3.4e-09	19	41147697	0.0322618	172925	ebi-a-GCST004615	rs2561566	C	T	0.1236	Hemoglobin concentration	TRUE	reported	igd	0.8764	0.1236	0.000202006	34.9386
0.00355751	7.68e-09	20	39797465	0.0205459	172925	ebi-a-GCST004615	rs753381	C	T	0.5497	Hemoglobin concentration	TRUE	reported	igd	0.4503	0.4503	0.000192849	33.3544
0.0102033	3.01e-08	20	43042364	0.0565359	172925	ebi-a-GCST004615	rs1800961	T	C	0.0314	Hemoglobin concentration	TRUE	reported	igd	0.9686	0.0314	0.000177514	30.7017
0.00361338	7.39e-10	20	56119516	0.0222495	172925	ebi-a-GCST004615	rs6064559	A	C	0.598	Hemoglobin concentration	TRUE	reported	igd	0.402	0.402	0.00021921	37.9148
0.00472154	3.26e-08	20	25312239	0.0260963	172925	ebi-a-GCST004615	rs4586698	T	C	0.8306	Hemoglobin concentration	TRUE	reported	igd	0.1694	0.1694	0.000176627	30.5482
0.00355663	2.51e-13	21	35343934	-0.0260285	172925	ebi-a-GCST004615	rs2834310	G	A	0.4956	Hemoglobin concentration	TRUE	reported	igd	0.5044	0.4956	0.00030962	53.557
0.00379761	1.22e-16	21	16578159	-0.0314496	172925	ebi-a-GCST004615	rs1997595	C	A	0.3405	Hemoglobin concentration	TRUE	reported	igd	0.6595	0.3405	0.000396442	68.5811
0.0042542	1.06e-13	21	37834258	0.0316249	172925	ebi-a-GCST004615	rs128494	C	T	0.7653	Hemoglobin concentration	TRUE	reported	igd	0.2347	0.2347	0.000319467	55.2608
0.00410288	1.5e-11	21	38072356	-0.0276844	172925	ebi-a-GCST004615	rs2269188	C	G	0.2783	Hemoglobin concentration	TRUE	reported	igd	0.7217	0.2783	0.000263221	45.5289
0.00401416	3.97e-12	21	16785682	-0.0278507	172925	ebi-a-GCST004615	rs2037977	A	G	0.2836	Hemoglobin concentration	TRUE	reported	igd	0.7164	0.2836	0.000278294	48.1369
0.00356396	5.62e-169	22	37462936	0.0987495	172925	ebi-a-GCST004615	rs855791	G	A	0.5612	Hemoglobin concentration	TRUE	reported	igd	0.4388	0.4388	0.00442	767.713
0.00420485	1.24e-10	22	44340904	0.0270543	172925	ebi-a-GCST004615	rs2294915	T	C	0.2308	Hemoglobin concentration	TRUE	reported	igd	0.7692	0.2308	0.000239337	41.3968
0.00380974	1.31e-15	22	46364161	0.0304536	172925	ebi-a-GCST004615	rs9330813	A	G	0.3156	Hemoglobin concentration	TRUE	reported	igd	0.6844	0.3156	0.000369376	63.8972
0.00354672	2.63e-12	22	37519864	-0.0248131	172925	ebi-a-GCST004615	rs5995385	C	T	0.523	Hemoglobin concentration	TRUE	reported	igd	0.477	0.477	0.000282962	48.9444
0.00360288	6.92e-18	22	43115576	0.0310433	172925	ebi-a-GCST004615	rs5758896	C	T	0.5945	Hemoglobin concentration	TRUE	reported	igd	0.4055	0.4055	0.000429133	74.2388
0.00398199	1.03e-62	1	158586966	-0.0665562	170761	ebi-a-GCST004611	rs2022003	T	A	0.2784	High light scatter reticulocyte count	TRUE	reported	igd	0.7216	0.2784	0.00163335	279.365
0.00377527	7.06e-36	1	56624095	0.0472075	170761	ebi-a-GCST004611	rs778387	G	C	0.404	High light scatter reticulocyte count	TRUE	reported	igd	0.596	0.404	0.000914829	156.358
0.00383008	1.52e-09	1	247792399	-0.0231432	170761	ebi-a-GCST004611	rs1176025	C	A	0.3654	High light scatter reticulocyte count	TRUE	reported	igd	0.6346	0.3654	0.000213771	36.5112
0.00424985	1.03e-49	1	3691528	0.0629994	170761	ebi-a-GCST004611	rs1175550	G	A	0.2319	High light scatter reticulocyte count	TRUE	reported	igd	0.7681	0.2319	0.00128522	219.746
0.00373656	8.54e-32	1	56631443	0.0438446	170761	ebi-a-GCST004611	rs1331860	T	G	0.3644	High light scatter reticulocyte count	TRUE	reported	igd	0.6356	0.3644	0.000805656	137.684
0.00454089	7.22e-18	1	220075026	0.0391036	170761	ebi-a-GCST004611	rs10863511	G	A	0.7964	High light scatter reticulocyte count	TRUE	reported	igd	0.2036	0.2036	0.000434084	74.156
0.00696543	2.25e-12	1	155509562	0.0488843	170761	ebi-a-GCST004611	rs113129002	C	T	0.0725	High light scatter reticulocyte count	TRUE	reported	igd	0.9275	0.0725	0.000288356	49.2536
0.00365957	3.62e-12	1	46012748	-0.0254393	170761	ebi-a-GCST004611	rs2991971	G	C	0.4229	High light scatter reticulocyte count	TRUE	reported	igd	0.5771	0.4229	0.000282904	48.322
0.00545221	3.27e-09	1	22718328	-0.0322619	170761	ebi-a-GCST004611	rs59582960	A	G	0.1244	High light scatter reticulocyte count	TRUE	reported	igd	0.8756	0.1244	0.000205001	35.013
0.00433662	3.52e-09	1	150868102	0.0256093	170761	ebi-a-GCST004611	rs78132593	A	C	0.2187	High light scatter reticulocyte count	TRUE	reported	igd	0.7813	0.2187	0.000204181	34.8729
0.00571818	1.02e-86	1	248039294	0.112865	170761	ebi-a-GCST004611	rs1339847	A	G	0.1095	High light scatter reticulocyte count	TRUE	reported	igd	0.8905	0.1095	0.00227627	389.581
0.00365836	1.37e-12	1	24062544	-0.0259253	170761	ebi-a-GCST004611	rs140217723	TTTTA	T	0.4672	High light scatter reticulocyte count	TRUE	reported	igd	0.5328	0.4672	0.000294007	50.2192
0.00410413	3.18e-12	1	199012478	0.0286037	170761	ebi-a-GCST004611	rs1036332	C	A	0.7381	High light scatter reticulocyte count	TRUE	reported	igd	0.2619	0.2619	0.000284374	48.5732
0.00360102	1.07e-10	1	183843104	-0.0232486	170761	ebi-a-GCST004611	rs10911457	C	T	0.5259	High light scatter reticulocyte count	TRUE	reported	igd	0.4741	0.4741	0.000244033	41.6809
0.00478396	5.7e-30	1	118153011	-0.0544079	170761	ebi-a-GCST004611	rs11587735	C	A	0.1682	High light scatter reticulocyte count	TRUE	reported	igd	0.8318	0.1682	0.000756887	129.343
0.00362617	6.83e-28	1	22014471	0.0396974	170761	ebi-a-GCST004611	rs17423390	T	G	0.4534	High light scatter reticulocyte count	TRUE	reported	igd	0.5466	0.4534	0.000701349	119.846
0.00361773	1.11e-23	1	205201325	-0.0362914	170761	ebi-a-GCST004611	rs61823972	C	A	0.4142	High light scatter reticulocyte count	TRUE	reported	igd	0.5858	0.4142	0.000588966	100.631
0.00522242	2.4e-51	2	24154964	-0.0787228	170761	ebi-a-GCST004611	rs12621445	T	C	0.1356	High light scatter reticulocyte count	TRUE	reported	igd	0.8644	0.1356	0.0013289	227.223
0.00364113	3e-16	2	218680529	0.0297604	170761	ebi-a-GCST004611	rs2161967	G	T	0.5746	High light scatter reticulocyte count	TRUE	reported	igd	0.4254	0.4254	0.000391063	66.8036
0.00595329	7.33e-12	2	111923086	-0.0407864	170761	ebi-a-GCST004611	rs68021656	GT	G	0.1025	High light scatter reticulocyte count	TRUE	reported	igd	0.8975	0.1025	0.000274795	46.9366
0.00364908	5.24e-10	2	25091721	-0.0226674	170761	ebi-a-GCST004611	rs35609705	TA	T	0.4222	High light scatter reticulocyte count	TRUE	reported	igd	0.5778	0.4222	0.000225917	38.5862
0.00657734	3.3e-09	2	46355848	-0.0389104	170761	ebi-a-GCST004611	rs13008603	A	C	0.0819	High light scatter reticulocyte count	TRUE	reported	igd	0.9181	0.0819	0.000204905	34.9966
0.00387775	4.1e-09	2	60720757	-0.022801	170761	ebi-a-GCST004611	rs10172646	A	G	0.6935	High light scatter reticulocyte count	TRUE	reported	igd	0.3065	0.3065	0.000202428	34.5735
0.00398807	5.07e-09	2	31457981	-0.0233094	170761	ebi-a-GCST004611	rs4952073	C	T	0.7022	High light scatter reticulocyte count	TRUE	reported	igd	0.2978	0.2978	0.000200014	34.1611
0.00360342	8.88e-16	2	219138940	-0.0289765	170761	ebi-a-GCST004611	rs4791	T	C	0.5628	High light scatter reticulocyte count	TRUE	reported	igd	0.4372	0.4372	0.000378538	64.6632
0.00382951	9.84e-13	2	182396032	-0.0273148	170761	ebi-a-GCST004611	rs6433921	G	T	0.6699	High light scatter reticulocyte count	TRUE	reported	igd	0.3301	0.3301	0.000297846	50.875
0.0037204	2.53e-12	2	191737464	-0.026048	170761	ebi-a-GCST004611	rs4853525	C	T	0.3682	High light scatter reticulocyte count	TRUE	reported	igd	0.6318	0.3682	0.000286983	49.019
0.00372888	3.88e-61	2	8762414	0.0615142	170761	ebi-a-GCST004611	rs3896594	G	T	0.3813	High light scatter reticulocyte count	TRUE	reported	igd	0.6187	0.3813	0.00159116	272.138
0.00389211	9.31e-15	2	87002229	0.0301574	170761	ebi-a-GCST004611	rs1193	T	C	0.6849	High light scatter reticulocyte count	TRUE	reported	igd	0.3151	0.3151	0.00035146	60.0361
0.00364961	1.15e-18	2	27730940	-0.0321887	170761	ebi-a-GCST004611	rs1260326	C	T	0.6053	High light scatter reticulocyte count	TRUE	reported	igd	0.3947	0.3947	0.000455331	77.7873
0.00366064	1.11e-11	2	165528876	-0.0248596	170761	ebi-a-GCST004611	rs13389219	T	C	0.3919	High light scatter reticulocyte count	TRUE	reported	igd	0.6081	0.3919	0.000270003	46.1179
0.0149175	4.18e-19	2	220165527	0.133247	170761	ebi-a-GCST004611	rs79047930	T	C	0.0147	High light scatter reticulocyte count	TRUE	reported	igd	0.9853	0.0147	0.000467015	79.7843
0.00370399	6.43e-09	3	142711808	0.0215027	170761	ebi-a-GCST004611	rs6770102	C	T	0.6221	High light scatter reticulocyte count	TRUE	reported	igd	0.3779	0.3779	0.00019732	33.7009
0.00384874	8.09e-164	3	50329826	-0.10498	170761	ebi-a-GCST004611	rs1076872	G	A	0.6833	High light scatter reticulocyte count	TRUE	reported	igd	0.3167	0.3167	0.0043381	743.997
0.00392022	1.74e-13	3	72289170	0.0288823	170761	ebi-a-GCST004611	rs4282028	C	T	0.6961	High light scatter reticulocyte count	TRUE	reported	igd	0.3039	0.3039	0.000317772	54.2797
0.00357011	9.09e-11	3	52338852	-0.023139	170761	ebi-a-GCST004611	rs9311474	C	T	0.4985	High light scatter reticulocyte count	TRUE	reported	igd	0.5015	0.4985	0.000245941	42.0069
0.00374768	1.55e-11	3	24343330	0.0252695	170761	ebi-a-GCST004611	rs1505307	C	T	0.6497	High light scatter reticulocyte count	TRUE	reported	igd	0.3503	0.3503	0.000266173	45.4635
0.00364371	2.21e-11	3	142351097	0.0243813	170761	ebi-a-GCST004611	rs1357529	G	T	0.5911	High light scatter reticulocyte count	TRUE	reported	igd	0.4089	0.4089	0.000262134	44.7735
0.00420122	6.19e-09	3	195779812	-0.0244158	170761	ebi-a-GCST004611	rs41298085	T	C	0.24	High light scatter reticulocyte count	TRUE	reported	igd	0.76	0.24	0.00019775	33.7743
0.00377118	3.7e-18	3	58036935	-0.0327628	170761	ebi-a-GCST004611	rs732527	C	T	0.3585	High light scatter reticulocyte count	TRUE	reported	igd	0.6415	0.3585	0.000441801	75.4749
0.00359257	6.14e-10	3	47338554	-0.022226	170761	ebi-a-GCST004611	rs11713101	T	C	0.4482	High light scatter reticulocyte count	TRUE	reported	igd	0.5518	0.4482	0.000224092	38.2743
0.00387474	8.04e-58	4	144913259	0.0621074	170761	ebi-a-GCST004611	rs4323050	C	T	0.6911	High light scatter reticulocyte count	TRUE	reported	igd	0.3089	0.3089	0.00150231	256.919
0.00499352	1.63e-16	4	55408999	0.041181	170761	ebi-a-GCST004611	rs218265	C	T	0.1572	High light scatter reticulocyte count	TRUE	reported	igd	0.8428	0.1572	0.000398124	68.0104
0.0039002	2.69e-10	4	154391440	0.0246328	170761	ebi-a-GCST004611	rs10028187	G	A	0.3151	High light scatter reticulocyte count	TRUE	reported	igd	0.6849	0.3151	0.000233541	39.8886
0.00883961	6.31e-10	4	1008212	-0.0546498	170761	ebi-a-GCST004611	rs77822621	T	C	0.0424	High light scatter reticulocyte count	TRUE	reported	igd	0.9576	0.0424	0.000223782	38.2213
0.0109731	2.75e-09	5	51997993	-0.0652474	170761	ebi-a-GCST004611	rs33927214	CT	C	0.9726	High light scatter reticulocyte count	TRUE	reported	igd	0.0274	0.0274	0.000207009	35.356
0.00366555	1.68e-08	5	53652953	-0.0206826	170761	ebi-a-GCST004611	rs12513913	A	G	0.4089	High light scatter reticulocyte count	TRUE	reported	igd	0.5911	0.4089	0.000186407	31.8366
0.0106025	2.67e-08	5	95170733	0.0589664	170761	ebi-a-GCST004611	rs114507729	T	G	0.0297	High light scatter reticulocyte count	TRUE	reported	igd	0.9703	0.0297	0.000181103	30.9305
0.0118454	3.5e-11	5	51990574	0.0784639	170761	ebi-a-GCST004611	rs116468353	A	C	0.0234	High light scatter reticulocyte count	TRUE	reported	igd	0.9766	0.0234	0.000256886	43.8768
0.0090229	5.63e-100	5	52083226	0.19151	170761	ebi-a-GCST004611	rs115421711	G	A	0.0412	High light scatter reticulocyte count	TRUE	reported	igd	0.9588	0.0412	0.00263122	450.49
0.00535758	1.36e-44	5	95162475	-0.075059	170761	ebi-a-GCST004611	rs10067881	A	G	0.1283	High light scatter reticulocyte count	TRUE	reported	igd	0.8717	0.1283	0.0011481	196.274
0.00617205	5.35e-31	5	154034176	0.0714578	170761	ebi-a-GCST004611	rs35788208	T	C	0.0949	High light scatter reticulocyte count	TRUE	reported	igd	0.9051	0.0949	0.000784352	134.04
0.00378054	2.53e-08	5	131668423	0.0210628	170761	ebi-a-GCST004611	rs368914743	GCACA	G	0.4964	High light scatter reticulocyte count	TRUE	reported	igd	0.5036	0.4964	0.000181743	31.0398
0.00864558	1.77e-16	5	75996909	0.0712108	170761	ebi-a-GCST004611	rs34592828	A	G	0.0448	High light scatter reticulocyte count	TRUE	reported	igd	0.9552	0.0448	0.000397139	67.842
0.0139693	1.75e-10	5	52105715	0.0891536	170761	ebi-a-GCST004611	rs79259373	T	C	0.0175	High light scatter reticulocyte count	TRUE	reported	igd	0.9825	0.0175	0.000238471	40.7308
0.00364956	2.54e-54	5	173287851	-0.0566414	170761	ebi-a-GCST004611	rs875741	A	G	0.4063	High light scatter reticulocyte count	TRUE	reported	igd	0.5937	0.4063	0.00140859	240.87
0.0120774	6.46e-37	5	52095943	0.153299	170761	ebi-a-GCST004611	rs114309882	A	G	0.0226	High light scatter reticulocyte count	TRUE	reported	igd	0.9774	0.0226	0.000942613	161.112
0.00434724	7.77e-09	5	158030813	0.0250977	170761	ebi-a-GCST004611	rs1650507	A	G	0.2217	High light scatter reticulocyte count	TRUE	reported	igd	0.7783	0.2217	0.000195149	33.33
0.00360402	1e-200	6	139840693	-0.122583	170761	ebi-a-GCST004611	rs592423	C	A	0.5539	High light scatter reticulocyte count	TRUE	reported	igd	0.4461	0.4461	0.00672923	1156.86
0.00359536	6.98e-16	6	26267755	-0.0290179	170761	ebi-a-GCST004611	rs7773004	G	A	0.4941	High light scatter reticulocyte count	TRUE	reported	igd	0.5059	0.4941	0.000381323	65.1392
0.00406032	3.38e-15	6	41956585	0.0319797	170761	ebi-a-GCST004611	rs9471709	C	T	0.2717	High light scatter reticulocyte count	TRUE	reported	igd	0.7283	0.2717	0.000363146	62.0331
0.00410699	4.65e-14	6	41754576	0.030972	170761	ebi-a-GCST004611	rs9381093	T	C	0.3335	High light scatter reticulocyte count	TRUE	reported	igd	0.6665	0.3335	0.000332934	56.8704
0.00357198	7.12e-13	6	43757082	0.0256365	170761	ebi-a-GCST004611	rs4711750	A	T	0.4997	High light scatter reticulocyte count	TRUE	reported	igd	0.5003	0.4997	0.000301564	51.5103
0.00494088	3.21e-10	6	108960840	-0.0310693	170761	ebi-a-GCST004611	rs9486913	G	C	0.1564	High light scatter reticulocyte count	TRUE	reported	igd	0.8436	0.1564	0.000231508	39.5411
0.00358415	3.85e-10	6	2501535	-0.0224368	170761	ebi-a-GCST004611	rs9503212	G	A	0.5209	High light scatter reticulocyte count	TRUE	reported	igd	0.4791	0.4791	0.000229436	39.1872
0.00359096	9.52e-58	6	30077229	-0.0575211	170761	ebi-a-GCST004611	rs2523990	G	A	0.5386	High light scatter reticulocyte count	TRUE	reported	igd	0.4614	0.4614	0.00150035	256.583
0.00484976	4e-24	6	29751129	-0.0491358	170761	ebi-a-GCST004611	rs9258357	C	T	0.8379	High light scatter reticulocyte count	TRUE	reported	igd	0.1621	0.1621	0.000600767	102.648
0.00400223	6.73e-18	6	47452270	0.034497	170761	ebi-a-GCST004611	rs9296559	C	T	0.2753	High light scatter reticulocyte count	TRUE	reported	igd	0.7247	0.2753	0.000434892	74.294
0.0040908	2.23e-12	6	16251645	-0.0287144	170761	ebi-a-GCST004611	rs7738310	C	T	0.2591	High light scatter reticulocyte count	TRUE	reported	igd	0.7409	0.2591	0.000288449	49.2695
0.00378988	8.94e-09	6	126178587	0.021791	170761	ebi-a-GCST004611	rs4895800	T	A	0.364	High light scatter reticulocyte count	TRUE	reported	igd	0.636	0.364	0.000193567	33.0597
0.00518935	3.03e-08	6	139994300	0.0287463	170761	ebi-a-GCST004611	rs7738332	T	G	0.1379	High light scatter reticulocyte count	TRUE	reported	igd	0.8621	0.1379	0.000179668	30.6855
0.00382232	1.87e-29	6	32209861	-0.0430732	170761	ebi-a-GCST004611	rs507778	T	C	0.3257	High light scatter reticulocyte count	TRUE	reported	igd	0.6743	0.3257	0.000743102	126.986
0.00404245	1.61e-13	6	32455311	0.0298258	170761	ebi-a-GCST004611	rs111984068	C	T	0.5088	High light scatter reticulocyte count	TRUE	reported	igd	0.4912	0.4912	0.00031869	54.4365
0.00363298	1.12e-16	6	135256756	-0.0301242	170761	ebi-a-GCST004611	rs3817776	T	C	0.5628	High light scatter reticulocyte count	TRUE	reported	igd	0.4372	0.4372	0.000402477	68.7543
0.00598191	5.07e-15	6	139786054	0.0468097	170761	ebi-a-GCST004611	rs73567918	A	T	0.1025	High light scatter reticulocyte count	TRUE	reported	igd	0.8975	0.1025	0.000358466	61.2332
0.00421315	1.16e-14	6	110760008	0.0325288	170761	ebi-a-GCST004611	rs12210538	G	A	0.2371	High light scatter reticulocyte count	TRUE	reported	igd	0.7629	0.2371	0.000348965	59.6097
0.00396116	1.16e-09	6	127419834	0.0241067	170761	ebi-a-GCST004611	rs2745349	C	A	0.2932	High light scatter reticulocyte count	TRUE	reported	igd	0.7068	0.2932	0.000216844	37.0361
0.00374822	7.52e-33	7	134382784	-0.0447454	170761	ebi-a-GCST004611	rs4524734	T	C	0.3499	High light scatter reticulocyte count	TRUE	reported	igd	0.6501	0.3499	0.000833865	142.509
0.00439898	1.58e-27	7	16731042	-0.0478218	170761	ebi-a-GCST004611	rs696281	T	G	0.2149	High light scatter reticulocyte count	TRUE	reported	igd	0.7851	0.2149	0.000691606	118.18
0.00446179	8.28e-16	7	73042085	-0.0359172	170761	ebi-a-GCST004611	rs62466318	T	C	0.2039	High light scatter reticulocyte count	TRUE	reported	igd	0.7961	0.2039	0.000379344	64.801
0.00369264	6.25e-09	7	32908135	-0.021454	170761	ebi-a-GCST004611	rs1045530	G	C	0.3746	High light scatter reticulocyte count	TRUE	reported	igd	0.6254	0.3746	0.000197637	33.755
0.00586862	1.41e-19	7	116200092	0.0531201	170761	ebi-a-GCST004611	rs9920	C	T	0.1051	High light scatter reticulocyte count	TRUE	reported	igd	0.8949	0.1051	0.000479566	81.9296
0.00876362	3.79e-19	7	6086610	0.0783717	170761	ebi-a-GCST004611	rs41282676	G	C	0.0435	High light scatter reticulocyte count	TRUE	reported	igd	0.9565	0.0435	0.000468122	79.9735
0.00925539	3.55e-09	7	47457466	0.0546426	170761	ebi-a-GCST004611	rs865603	A	C	0.9608	High light scatter reticulocyte count	TRUE	reported	igd	0.0392	0.0392	0.000204078	34.8552
0.00392383	4.84e-10	8	142228909	-0.0244229	170761	ebi-a-GCST004611	rs753778	A	G	0.2935	High light scatter reticulocyte count	TRUE	reported	igd	0.7065	0.2935	0.000226823	38.7408
0.00412486	6.78e-09	8	72475748	0.023909	170761	ebi-a-GCST004611	rs7843475	G	C	0.2566	High light scatter reticulocyte count	TRUE	reported	igd	0.7434	0.2566	0.000196712	33.5969
0.00399353	1.22e-21	8	116667634	-0.0381623	170761	ebi-a-GCST004611	rs2737265	G	A	0.2824	High light scatter reticulocyte count	TRUE	reported	igd	0.7176	0.2824	0.000534484	91.3167
0.00946105	5.32e-18	8	41549194	0.0818024	170761	ebi-a-GCST004611	rs6474359	C	T	0.0373	High light scatter reticulocyte count	TRUE	reported	igd	0.9627	0.0373	0.000437597	74.7564
0.00429539	8.37e-30	8	41630447	-0.0487074	170761	ebi-a-GCST004611	rs4737010	A	G	0.2282	High light scatter reticulocyte count	TRUE	reported	igd	0.7718	0.2282	0.000752435	128.582
0.00396037	1.03e-12	8	26266834	0.0282242	170761	ebi-a-GCST004611	rs3808576	A	G	0.7007	High light scatter reticulocyte count	TRUE	reported	igd	0.2993	0.2993	0.00029734	50.7887
0.0039257	3.24e-18	8	9026929	-0.0341644	170761	ebi-a-GCST004611	rs440932	C	T	0.3128	High light scatter reticulocyte count	TRUE	reported	igd	0.6872	0.3128	0.000443335	75.737
0.00361566	5.35e-11	8	86274030	0.0237214	170761	ebi-a-GCST004611	rs6997458	G	T	0.5709	High light scatter reticulocyte count	TRUE	reported	igd	0.4291	0.4291	0.000252004	43.0428
0.00370448	1.44e-08	8	126506694	-0.0209979	170761	ebi-a-GCST004611	rs112875651	A	G	0.3924	High light scatter reticulocyte count	TRUE	reported	igd	0.6076	0.3924	0.000188116	32.1286
0.00377507	9.49e-13	9	34011391	-0.0269455	170761	ebi-a-GCST004611	rs12555291	A	G	0.3419	High light scatter reticulocyte count	TRUE	reported	igd	0.6581	0.3419	0.000298266	50.9469
0.00487563	1.9e-11	9	140102759	0.0327342	170761	ebi-a-GCST004611	rs35844815	T	C	0.1628	High light scatter reticulocyte count	TRUE	reported	igd	0.8372	0.1628	0.0002639	45.0751
0.00747713	9.01e-21	9	135861990	-0.0698894	170761	ebi-a-GCST004611	rs61469632	C	T	0.0622	High light scatter reticulocyte count	TRUE	reported	igd	0.9378	0.0622	0.000511378	87.3671
0.00483048	6.7e-10	9	136931778	0.0298191	170761	ebi-a-GCST004611	rs72766638	A	C	0.1641	High light scatter reticulocyte count	TRUE	reported	igd	0.8359	0.1641	0.000223112	38.1069
0.00441816	4.66e-10	9	4855858	-0.0275252	170761	ebi-a-GCST004611	rs7853365	C	A	0.2073	High light scatter reticulocyte count	TRUE	reported	igd	0.7927	0.2073	0.000227243	38.8126
0.00388892	5.75e-10	9	76979602	-0.0241007	170761	ebi-a-GCST004611	rs140297755	CCAA	C	0.3269	High light scatter reticulocyte count	TRUE	reported	igd	0.6731	0.3269	0.000224861	38.4057
0.00388536	3.75e-15	9	137113061	0.030551	170761	ebi-a-GCST004611	rs12684581	G	T	0.3177	High light scatter reticulocyte count	TRUE	reported	igd	0.6823	0.3177	0.000361945	61.8277
0.00738293	2.81e-11	9	91397958	0.0491416	170761	ebi-a-GCST004611	rs73652622	G	A	0.0641	High light scatter reticulocyte count	TRUE	reported	igd	0.9359	0.0641	0.000259382	44.3033
0.0037668	5.73e-10	9	16901228	0.0233452	170761	ebi-a-GCST004611	rs13300853	T	C	0.3464	High light scatter reticulocyte count	TRUE	reported	igd	0.6536	0.3464	0.000224887	38.4101
0.0102322	1.47e-09	10	64974156	0.0618802	170761	ebi-a-GCST004611	rs41274072	C	T	0.0317	High light scatter reticulocyte count	TRUE	reported	igd	0.9683	0.0317	0.000214133	36.573
0.00370876	1e-200	10	25218243	-0.113468	170761	ebi-a-GCST004611	rs10828725	T	G	0.3704	High light scatter reticulocyte count	TRUE	reported	igd	0.6296	0.3704	0.00545163	936.018
0.00573498	2.73e-69	10	71094504	0.100903	170761	ebi-a-GCST004611	rs17476364	C	T	0.1104	High light scatter reticulocyte count	TRUE	reported	igd	0.8896	0.1104	0.00180954	309.556
0.00385228	9.17e-45	10	45953767	0.0540768	170761	ebi-a-GCST004611	rs7908745	G	A	0.3143	High light scatter reticulocyte count	TRUE	reported	igd	0.6857	0.3143	0.00115265	197.052
0.00366362	1.05e-40	10	104866958	-0.0489411	170761	ebi-a-GCST004611	rs7896547	G	A	0.3905	High light scatter reticulocyte count	TRUE	reported	igd	0.6095	0.3905	0.00104396	178.452
0.00359622	4.37e-11	10	81114060	0.0237027	170761	ebi-a-GCST004611	rs7332	A	G	0.4629	High light scatter reticulocyte count	TRUE	reported	igd	0.5371	0.4629	0.000254334	43.4408
0.00480028	5.42e-17	11	95308854	0.0402128	170761	ebi-a-GCST004611	rs11021221	A	T	0.1691	High light scatter reticulocyte count	TRUE	reported	igd	0.8309	0.1691	0.000410798	70.1763
0.00359644	2.7e-12	11	8847041	0.0251476	170761	ebi-a-GCST004611	rs10769966	A	C	0.4939	High light scatter reticulocyte count	TRUE	reported	igd	0.5061	0.4939	0.000286243	48.8925
0.00404418	2.99e-15	11	100610546	0.0319146	170761	ebi-a-GCST004611	rs604723	C	T	0.7226	High light scatter reticulocyte count	TRUE	reported	igd	0.2774	0.2774	0.000364562	62.2749
0.00368919	2.5e-10	11	44581593	0.023341	170761	ebi-a-GCST004611	rs12282890	C	T	0.3934	High light scatter reticulocyte count	TRUE	reported	igd	0.6066	0.3934	0.000234362	40.0287
0.00395279	4.64e-15	11	65473798	0.0309751	170761	ebi-a-GCST004611	rs10750766	A	C	0.7085	High light scatter reticulocyte count	TRUE	reported	igd	0.2915	0.2915	0.000359479	61.4063
0.0171916	8.98e-14	11	63969841	-0.128164	170761	ebi-a-GCST004611	rs7102415	G	A	0.0117	High light scatter reticulocyte count	TRUE	reported	igd	0.9883	0.0117	0.000325364	55.5769
0.00371363	2.31e-12	11	16759064	0.0260495	170761	ebi-a-GCST004611	rs376898975	TA	T	0.4053	High light scatter reticulocyte count	TRUE	reported	igd	0.5947	0.4053	0.000288063	49.2035
0.00526632	8.15e-12	11	116648917	-0.0359995	170761	ebi-a-GCST004611	rs964184	C	G	0.8665	High light scatter reticulocyte count	TRUE	reported	igd	0.1335	0.1335	0.000273572	46.7276
0.00432056	1.34e-10	11	119130688	0.0277467	170761	ebi-a-GCST004611	rs12277078	T	G	0.2234	High light scatter reticulocyte count	TRUE	reported	igd	0.7766	0.2234	0.000241462	41.2418
0.00476277	1.07e-08	11	95274265	0.0272372	170761	ebi-a-GCST004611	rs143002974	A	AAT	0.1764	High light scatter reticulocyte count	TRUE	reported	igd	0.8236	0.1764	0.000191485	32.704
0.00381476	2.16e-20	12	95887021	-0.0353014	170761	ebi-a-GCST004611	rs301043	G	A	0.333	High light scatter reticulocyte count	TRUE	reported	igd	0.667	0.333	0.000501237	85.6336
0.00380928	2.4e-83	12	121020250	-0.0736777	170761	ebi-a-GCST004611	rs523522	T	A	0.3319	High light scatter reticulocyte count	TRUE	reported	igd	0.6681	0.3319	0.00218599	374.094
0.00401148	4.19e-15	12	8851148	-0.0314867	170761	ebi-a-GCST004611	rs112056543	A	C	0.2786	High light scatter reticulocyte count	TRUE	reported	igd	0.7214	0.2786	0.000360661	61.6084
0.00357506	3.16e-75	12	111884608	-0.0656106	170761	ebi-a-GCST004611	rs3184504	C	T	0.5174	High light scatter reticulocyte count	TRUE	reported	igd	0.4826	0.4826	0.00196851	336.803
0.00378915	7.61e-09	12	57093096	0.0218897	170761	ebi-a-GCST004611	rs1563896	G	A	0.6607	High light scatter reticulocyte count	TRUE	reported	igd	0.3393	0.3393	0.000195399	33.3727
0.00625468	9.61e-09	12	122803643	0.0358863	170761	ebi-a-GCST004611	rs75810210	T	C	0.0896	High light scatter reticulocyte count	TRUE	reported	igd	0.9104	0.0896	0.000192741	32.9187
0.00416545	1.78e-08	12	26463082	-0.0234624	170761	ebi-a-GCST004611	rs11048456	T	C	0.7534	High light scatter reticulocyte count	TRUE	reported	igd	0.2466	0.2466	0.00018576	31.726
0.00363559	1.09e-12	13	51388960	-0.0258812	170761	ebi-a-GCST004611	rs9535495	T	C	0.5569	High light scatter reticulocyte count	TRUE	reported	igd	0.4431	0.4431	0.000296689	50.6774
0.00686192	3.4e-10	13	45588205	-0.0430898	170761	ebi-a-GCST004611	rs73181516	G	A	0.0749	High light scatter reticulocyte count	TRUE	reported	igd	0.9251	0.0749	0.000230871	39.4323
0.00401475	1.32e-23	14	23499321	-0.0402032	170761	ebi-a-GCST004611	rs113525195	A	C	0.2767	High light scatter reticulocyte count	TRUE	reported	igd	0.7233	0.2767	0.000586895	100.276
0.00599673	1.77e-18	14	35241254	-0.0525972	170761	ebi-a-GCST004611	rs113131010	A	G	0.1006	High light scatter reticulocyte count	TRUE	reported	igd	0.8994	0.1006	0.00045031	76.9292
0.0205015	7.45e-19	14	74245086	0.181806	170761	ebi-a-GCST004611	rs145864106	A	G	0.0079	High light scatter reticulocyte count	TRUE	reported	igd	0.9921	0.0079	0.000460316	78.6394
0.00394594	2.68e-10	14	103991478	-0.0249227	170761	ebi-a-GCST004611	rs2765041	A	T	0.7101	High light scatter reticulocyte count	TRUE	reported	igd	0.2899	0.2899	0.00023356	39.8918
0.00601668	4e-18	14	35225616	-0.052218	170761	ebi-a-GCST004611	rs113731836	C	T	0.1013	High light scatter reticulocyte count	TRUE	reported	igd	0.8987	0.1013	0.000440906	75.3219
0.00395184	7.64e-10	14	103051901	-0.0243126	170761	ebi-a-GCST004611	rs11622216	C	A	0.2969	High light scatter reticulocyte count	TRUE	reported	igd	0.7031	0.2969	0.000221605	37.8494
0.00441664	4.47e-08	15	40306334	0.0241644	170761	ebi-a-GCST004611	rs12050884	A	C	0.2068	High light scatter reticulocyte count	TRUE	reported	igd	0.7932	0.2068	0.000175268	29.9339
0.015363	5.1e-13	15	63028154	0.110962	170761	ebi-a-GCST004611	rs117618575	A	G	0.0148	High light scatter reticulocyte count	TRUE	reported	igd	0.9852	0.0148	0.000305404	52.1665
0.00378705	8.47e-12	15	80346781	-0.0258668	170761	ebi-a-GCST004611	rs34483751	A	C	0.6368	High light scatter reticulocyte count	TRUE	reported	igd	0.3632	0.3632	0.000273134	46.6529
0.00402301	2.27e-21	15	62800455	0.0381862	170761	ebi-a-GCST004611	rs812957	G	A	0.2737	High light scatter reticulocyte count	TRUE	reported	igd	0.7263	0.2737	0.000527343	90.096
0.00396098	5.15e-09	15	64167098	0.0231416	170761	ebi-a-GCST004611	rs34675318	A	G	0.2872	High light scatter reticulocyte count	TRUE	reported	igd	0.7128	0.2872	0.000199851	34.1332
0.00546286	5.91e-11	16	89950230	0.0357601	170761	ebi-a-GCST004611	rs62052172	C	G	0.1236	High light scatter reticulocyte count	TRUE	reported	igd	0.8764	0.1236	0.000250876	42.8501
0.00433967	1.21e-09	16	84753453	0.0263785	170761	ebi-a-GCST004611	rs7187994	G	A	0.2258	High light scatter reticulocyte count	TRUE	reported	igd	0.7742	0.2258	0.000216324	36.9472
0.00597951	7.74e-25	16	215106	-0.0615347	170761	ebi-a-GCST004611	rs7194649	A	C	0.1058	High light scatter reticulocyte count	TRUE	reported	igd	0.8942	0.1058	0.000619799	105.902
0.0037079	1.78e-14	16	88858646	-0.0284247	170761	ebi-a-GCST004611	rs2968478	G	T	0.5806	High light scatter reticulocyte count	TRUE	reported	igd	0.4194	0.4194	0.000344031	58.7666
0.00390413	3.97e-15	16	68830667	-0.0306708	170761	ebi-a-GCST004611	rs71382075	GA	G	0.3078	High light scatter reticulocyte count	TRUE	reported	igd	0.6922	0.3078	0.00036129	61.7158
0.00994383	8.03e-09	16	141705	0.0573534	170761	ebi-a-GCST004611	rs2562180	A	C	0.0343	High light scatter reticulocyte count	TRUE	reported	igd	0.9657	0.0343	0.000194777	33.2664
0.0142042	2.43e-08	16	12021486	0.079238	170761	ebi-a-GCST004611	rs145980981	A	G	0.0193	High light scatter reticulocyte count	TRUE	reported	igd	0.9807	0.0193	0.000182207	31.1192
0.00649579	2.9e-19	17	40001008	0.0582822	170761	ebi-a-GCST004611	rs8068544	C	T	0.917	High light scatter reticulocyte count	TRUE	reported	igd	0.083	0.083	0.00047121	80.5013
0.00357936	5.45e-19	17	74381555	0.0318658	170761	ebi-a-GCST004611	rs2247856	A	G	0.4665	High light scatter reticulocyte count	TRUE	reported	igd	0.5335	0.4665	0.000463926	79.2563
0.00367508	3.23e-15	17	19965883	-0.0289662	170761	ebi-a-GCST004611	rs10083830	A	G	0.3846	High light scatter reticulocyte count	TRUE	reported	igd	0.6154	0.3846	0.000363666	62.1218
0.00485516	6.15e-15	17	27318861	-0.0378739	170761	ebi-a-GCST004611	rs9898529	T	A	0.1639	High light scatter reticulocyte count	TRUE	reported	igd	0.8361	0.1639	0.000356229	60.851
0.00433441	1.55e-14	17	44107487	0.0333035	170761	ebi-a-GCST004611	rs67641084	G	GT	0.223	High light scatter reticulocyte count	TRUE	reported	igd	0.777	0.223	0.000345606	59.0357
0.00392093	1.89e-13	17	76259847	-0.0288424	170761	ebi-a-GCST004611	rs11650665	G	T	0.3115	High light scatter reticulocyte count	TRUE	reported	igd	0.6885	0.3115	0.00031678	54.1102
0.00463999	2.34e-13	17	31030458	0.0340004	170761	ebi-a-GCST004611	rs80212824	T	C	0.1856	High light scatter reticulocyte count	TRUE	reported	igd	0.8144	0.1856	0.000314347	53.6944
0.00521637	3.15e-10	17	42278841	0.0328174	170761	ebi-a-GCST004611	rs9303601	G	A	0.8623	High light scatter reticulocyte count	TRUE	reported	igd	0.1377	0.1377	0.00023173	39.5792
0.00462027	5.87e-17	17	76124865	-0.038662	170761	ebi-a-GCST004611	rs2748424	G	C	0.1893	High light scatter reticulocyte count	TRUE	reported	igd	0.8107	0.1893	0.00040989	70.0211
0.00359806	1.66e-39	17	33946107	-0.0473217	170761	ebi-a-GCST004611	rs225245	G	A	0.4562	High light scatter reticulocyte count	TRUE	reported	igd	0.5438	0.4562	0.00101194	172.973
0.00358262	3.33e-21	17	78111877	0.0338627	170761	ebi-a-GCST004611	rs2361710	C	T	0.4724	High light scatter reticulocyte count	TRUE	reported	igd	0.5276	0.4724	0.000522909	89.3381
0.00361553	1.48e-09	18	43793488	0.0218616	170761	ebi-a-GCST004611	rs8095374	C	T	0.5608	High light scatter reticulocyte count	TRUE	reported	igd	0.4392	0.4392	0.000214061	36.5607
0.00370223	5.3e-10	18	60845884	-0.0229907	170761	ebi-a-GCST004611	rs12454712	C	T	0.3778	High light scatter reticulocyte count	TRUE	reported	igd	0.6222	0.3778	0.000225783	38.5632
0.00385278	7.13e-43	19	913048	-0.0528818	170761	ebi-a-GCST004611	rs1683587	C	G	0.5151	High light scatter reticulocyte count	TRUE	reported	igd	0.4849	0.4849	0.00110204	188.39
0.0043467	1.85e-13	19	1182518	-0.0319883	170761	ebi-a-GCST004611	rs35434635	A	G	0.2208	High light scatter reticulocyte count	TRUE	reported	igd	0.7792	0.2208	0.000317056	54.1574
0.00980613	4.56e-13	19	49374688	0.0709753	170761	ebi-a-GCST004611	rs62127977	A	G	0.0351	High light scatter reticulocyte count	TRUE	reported	igd	0.9649	0.0351	0.000306688	52.3859
0.0147606	2.31e-08	19	10864940	0.0824641	170761	ebi-a-GCST004611	rs147917710	TC	T	0.0171	High light scatter reticulocyte count	TRUE	reported	igd	0.9829	0.0171	0.000182748	31.2117
0.00430873	6.39e-45	19	10739143	0.0605946	170761	ebi-a-GCST004611	rs8110055	C	A	0.7766	High light scatter reticulocyte count	TRUE	reported	igd	0.2234	0.2234	0.00115685	197.772
0.00650753	9.58e-36	19	45412079	-0.0812152	170761	ebi-a-GCST004611	rs7412	T	C	0.0792	High light scatter reticulocyte count	TRUE	reported	igd	0.9208	0.0792	0.000911292	155.753
0.00373213	5.54e-19	19	35693120	-0.0332193	170761	ebi-a-GCST004611	rs28659908	C	T	0.4075	High light scatter reticulocyte count	TRUE	reported	igd	0.5925	0.4075	0.000463743	79.225
0.0039186	2.7e-17	19	12994715	-0.0331465	170761	ebi-a-GCST004611	rs2280742	G	A	0.2978	High light scatter reticulocyte count	TRUE	reported	igd	0.7022	0.2978	0.000418835	71.5498
0.00472703	4.39e-08	19	49382969	0.0258786	170761	ebi-a-GCST004611	rs55706579	A	G	0.1753	High light scatter reticulocyte count	TRUE	reported	igd	0.8247	0.1753	0.000175485	29.9709
0.00647097	3.47e-160	19	11292083	0.174512	170761	ebi-a-GCST004611	rs74180173	T	C	0.084	High light scatter reticulocyte count	TRUE	reported	igd	0.916	0.084	0.00424109	727.289
0.0036968	1e-200	20	4157072	-0.148998	170761	ebi-a-GCST004611	rs6084653	G	C	0.3878	High light scatter reticulocyte count	TRUE	reported	igd	0.6122	0.3878	0.00942341	1624.44
0.00840817	4.55e-11	20	57594684	0.0553663	170761	ebi-a-GCST004611	rs34524896	T	C	0.0476	High light scatter reticulocyte count	TRUE	reported	igd	0.9524	0.0476	0.000253857	43.3594
0.0042565	1.16e-20	20	55977759	0.0396712	170761	ebi-a-GCST004611	rs11905479	A	G	0.2292	High light scatter reticulocyte count	TRUE	reported	igd	0.7708	0.2292	0.000508435	86.8641
0.00376827	4.42e-09	20	3618313	-0.0221105	170761	ebi-a-GCST004611	rs2595588	A	G	0.348	High light scatter reticulocyte count	TRUE	reported	igd	0.652	0.348	0.000201575	34.4277
0.00428689	7.99e-09	20	31107399	-0.0247293	170761	ebi-a-GCST004611	rs6141743	G	C	0.2265	High light scatter reticulocyte count	TRUE	reported	igd	0.7735	0.2265	0.000194834	33.2762
0.00367335	6.78e-19	20	38563245	0.0326135	170761	ebi-a-GCST004611	rs2145943	G	A	0.4078	High light scatter reticulocyte count	TRUE	reported	igd	0.5922	0.4078	0.000461404	78.8252
0.0139189	2.35e-15	20	4128611	0.110257	170761	ebi-a-GCST004611	rs148311724	A	G	0.0187	High light scatter reticulocyte count	TRUE	reported	igd	0.9813	0.0187	0.000367328	62.7476
0.00396973	8.61e-10	20	10646671	-0.0243474	170761	ebi-a-GCST004611	rs1997814	G	T	0.6811	High light scatter reticulocyte count	TRUE	reported	igd	0.3189	0.3189	0.000220241	37.6165
0.00501301	1.01e-08	21	30339120	-0.0287209	170761	ebi-a-GCST004611	rs34191159	A	C	0.1509	High light scatter reticulocyte count	TRUE	reported	igd	0.8491	0.1509	0.000192188	32.8242
0.00456739	2.45e-14	22	21917450	-0.034824	170761	ebi-a-GCST004611	rs131656	A	G	0.1912	High light scatter reticulocyte count	TRUE	reported	igd	0.8088	0.1912	0.000340318	58.1321
0.00373775	3.67e-10	22	29626802	-0.023426	170761	ebi-a-GCST004611	rs3765296	G	A	0.6319	High light scatter reticulocyte count	TRUE	reported	igd	0.3681	0.3681	0.000229978	39.2799
0.00921527	4.04e-08	22	31860583	-0.0505838	170761	ebi-a-GCST004611	rs11913573	A	G	0.0403	High light scatter reticulocyte count	TRUE	reported	igd	0.9597	0.0403	0.000176417	30.1302
0.00417869	2.31e-08	22	51099671	0.0233458	170761	ebi-a-GCST004611	rs11913876	C	T	0.2433	High light scatter reticulocyte count	TRUE	reported	igd	0.7567	0.2433	0.000182755	31.2128
0.00454101	2.21e-19	1	220075026	0.0408788	170763	ebi-a-GCST004612	rs10863511	G	A	0.7965	High light scatter reticulocyte percentage of red cells	TRUE	reported	igd	0.2035	0.2035	0.000474342	81.0375
0.00545209	8.35e-10	1	22718328	-0.0334656	170763	ebi-a-GCST004612	rs59582960	A	G	0.1244	High light scatter reticulocyte percentage of red cells	TRUE	reported	igd	0.8756	0.1244	0.000220588	37.6761
0.00361788	4.36e-20	1	205201325	-0.0332078	170763	ebi-a-GCST004612	rs61823972	C	A	0.4142	High light scatter reticulocyte percentage of red cells	TRUE	reported	igd	0.5858	0.4142	0.000493133	84.2494
0.00365839	1.21e-13	1	24062544	-0.02713	170763	ebi-a-GCST004612	rs140217723	TTTTA	T	0.4672	High light scatter reticulocyte percentage of red cells	TRUE	reported	igd	0.5328	0.4672	0.000321948	54.9939
0.00571845	1.5e-89	1	248039294	0.114738	170763	ebi-a-GCST004612	rs1339847	A	G	0.1095	High light scatter reticulocyte percentage of red cells	TRUE	reported	igd	0.8905	0.1095	0.00235202	402.581
0.00478441	1.82e-32	1	118153011	-0.0567615	170763	ebi-a-GCST004612	rs11587735	C	A	0.1682	High light scatter reticulocyte percentage of red cells	TRUE	reported	igd	0.8318	0.1682	0.000823568	140.749
0.00362619	1.54e-28	1	22014471	0.0401836	170763	ebi-a-GCST004612	rs17423390	T	G	0.4534	High light scatter reticulocyte percentage of red cells	TRUE	reported	igd	0.5466	0.4534	0.000718606	122.798
0.00656189	6.59e-10	1	45810865	0.0405245	170763	ebi-a-GCST004612	rs17853159	A	G	0.0807	High light scatter reticulocyte percentage of red cells	TRUE	reported	igd	0.9193	0.0807	0.000223299	38.1393
0.00398204	7.44e-58	1	158586966	-0.0638465	170763	ebi-a-GCST004612	rs2022003	T	A	0.2785	High light scatter reticulocyte percentage of red cells	TRUE	reported	igd	0.7215	0.2785	0.0015032	257.074
0.00425008	2.5e-43	1	3691528	0.0586573	170763	ebi-a-GCST004612	rs1175550	G	A	0.2319	High light scatter reticulocyte percentage of red cells	TRUE	reported	igd	0.7681	0.2319	0.00111422	190.478
0.0037753	4.45e-33	1	56624095	0.0452333	170763	ebi-a-GCST004612	rs778387	G	C	0.404	High light scatter reticulocyte percentage of red cells	TRUE	reported	igd	0.596	0.404	0.000839953	143.552
0.00373664	2.56e-29	1	56631443	0.0420042	170763	ebi-a-GCST004612	rs1331860	T	G	0.3645	High light scatter reticulocyte percentage of red cells	TRUE	reported	igd	0.6355	0.3645	0.000739448	126.362
0.00410419	8.06e-18	1	199012478	0.0352907	170763	ebi-a-GCST004612	rs1036332	C	A	0.7381	High light scatter reticulocyte percentage of red cells	TRUE	reported	igd	0.2619	0.2619	0.000432797	73.9368
0.00696588	1.57e-13	1	155509562	0.051415	170763	ebi-a-GCST004612	rs113129002	C	T	0.0725	High light scatter reticulocyte percentage of red cells	TRUE	reported	igd	0.9275	0.0725	0.00031893	54.4782
0.00360109	6.38e-10	1	183843104	-0.0222574	170763	ebi-a-GCST004612	rs10911457	C	T	0.5259	High light scatter reticulocyte percentage of red cells	TRUE	reported	igd	0.4741	0.4741	0.000223661	38.2011
0.00432517	1.97e-08	1	150951477	0.0242855	170763	ebi-a-GCST004612	rs267734	C	T	0.2186	High light scatter reticulocyte percentage of red cells	TRUE	reported	igd	0.7814	0.2186	0.000184592	31.527
0.00421733	2.62e-08	1	247802783	-0.0234701	170763	ebi-a-GCST004612	rs1182222	C	T	0.2447	High light scatter reticulocyte percentage of red cells	TRUE	reported	igd	0.7553	0.2447	0.000181335	30.9706
0.00387768	6.55e-09	2	60720757	-0.0224981	170763	ebi-a-GCST004612	rs10172646	A	G	0.6935	High light scatter reticulocyte percentage of red cells	TRUE	reported	igd	0.3065	0.3065	0.000197092	33.6622
0.00522271	2.55e-60	2	24154964	-0.0855613	170763	ebi-a-GCST004612	rs12621445	T	C	0.1356	High light scatter reticulocyte percentage of red cells	TRUE	reported	igd	0.8644	0.1356	0.00156923	268.385
0.00389204	5.25e-15	2	87002229	0.0304388	170763	ebi-a-GCST004612	rs1193	T	C	0.6849	High light scatter reticulocyte percentage of red cells	TRUE	reported	igd	0.3151	0.3151	0.000358056	61.1639
0.00463266	1.34e-13	2	182421739	0.0342937	170763	ebi-a-GCST004612	rs189637610	C	T	0.1948	High light scatter reticulocyte percentage of red cells	TRUE	reported	igd	0.8052	0.1948	0.0003208	54.7978
0.00372048	8.98e-12	2	191737464	-0.0253807	170763	ebi-a-GCST004612	rs4853525	C	T	0.3682	High light scatter reticulocyte percentage of red cells	TRUE	reported	igd	0.6318	0.3682	0.000272456	46.5376
0.00398831	1.04e-10	2	31457981	-0.0257693	170763	ebi-a-GCST004612	rs4952073	C	T	0.7022	High light scatter reticulocyte percentage of red cells	TRUE	reported	igd	0.2978	0.2978	0.000244415	41.7467
0.00366064	4.43e-10	2	165528876	-0.0228353	170763	ebi-a-GCST004612	rs13389219	T	C	0.3919	High light scatter reticulocyte percentage of red cells	TRUE	reported	igd	0.6081	0.3919	0.000227828	38.913
0.00360361	1.72e-16	2	219138940	-0.0296954	170763	ebi-a-GCST004612	rs4791	T	C	0.5628	High light scatter reticulocyte percentage of red cells	TRUE	reported	igd	0.4372	0.4372	0.000397499	67.9044
0.007522	4e-11	2	112117304	0.0496756	170763	ebi-a-GCST004612	rs113993396	G	C	0.0897	High light scatter reticulocyte percentage of red cells	TRUE	reported	igd	0.9103	0.0897	0.000255338	43.6129
0.00553685	2.65e-08	2	48655891	-0.030803	170763	ebi-a-GCST004612	rs77508671	T	C	0.1194	High light scatter reticulocyte percentage of red cells	TRUE	reported	igd	0.8806	0.1194	0.000181212	30.9496
0.00420662	3.36e-08	2	37162975	-0.0232276	170763	ebi-a-GCST004612	rs17497197	C	T	0.2432	High light scatter reticulocyte percentage of red cells	TRUE	reported	igd	0.7568	0.2432	0.000178513	30.4886
0.00372859	2.94e-55	2	8762414	0.0583811	170763	ebi-a-GCST004612	rs3896594	G	T	0.3813	High light scatter reticulocyte percentage of red cells	TRUE	reported	igd	0.6187	0.3813	0.00143363	245.16
0.00364964	3.71e-22	2	27730940	-0.0353238	170763	ebi-a-GCST004612	rs1260326	C	T	0.6052	High light scatter reticulocyte percentage of red cells	TRUE	reported	igd	0.3948	0.3948	0.000548281	93.6763
0.0036412	9.63e-16	2	218680529	0.0292442	170763	ebi-a-GCST004612	rs2161967	G	T	0.5746	High light scatter reticulocyte percentage of red cells	TRUE	reported	igd	0.4254	0.4254	0.000377601	64.5038
0.0149181	3.77e-18	2	220165527	0.12957	170763	ebi-a-GCST004612	rs79047930	T	C	0.0147	High light scatter reticulocyte percentage of red cells	TRUE	reported	igd	0.9853	0.0147	0.000441567	75.4357
0.00595351	1.2e-13	2	111923086	-0.0441559	170763	ebi-a-GCST004612	rs68021656	GT	G	0.1025	High light scatter reticulocyte percentage of red cells	TRUE	reported	igd	0.8975	0.1025	0.000322031	55.008
0.00364915	3.88e-09	2	25091721	-0.0214901	170763	ebi-a-GCST004612	rs35609705	TA	T	0.4222	High light scatter reticulocyte percentage of red cells	TRUE	reported	igd	0.5778	0.4222	0.000203054	34.6807
0.00420114	2.44e-14	3	195779812	-0.0320337	170763	ebi-a-GCST004612	rs41298085	T	C	0.24	High light scatter reticulocyte percentage of red cells	TRUE	reported	igd	0.76	0.24	0.00034036	58.14
0.00407794	2.6e-10	3	49584745	-0.0257757	170763	ebi-a-GCST004612	rs3870341	G	A	0.741	High light scatter reticulocyte percentage of red cells	TRUE	reported	igd	0.259	0.259	0.000233907	39.9516
0.00356988	5.96e-09	3	52338852	-0.0207689	170763	ebi-a-GCST004612	rs9311474	C	T	0.4985	High light scatter reticulocyte percentage of red cells	TRUE	reported	igd	0.5015	0.4985	0.000198171	33.8466
0.00397938	8.65e-09	3	195922427	0.0229027	170763	ebi-a-GCST004612	rs9850274	G	A	0.7082	High light scatter reticulocyte percentage of red cells	TRUE	reported	igd	0.2918	0.2918	0.000193939	33.1236
0.00384869	2.68e-162	3	50329826	-0.104484	170763	ebi-a-GCST004612	rs1076872	G	A	0.6833	High light scatter reticulocyte percentage of red cells	TRUE	reported	igd	0.3167	0.3167	0.00429744	737.002
0.00374758	1.07e-16	3	24343330	0.0310908	170763	ebi-a-GCST004612	rs1505307	C	T	0.6497	High light scatter reticulocyte percentage of red cells	TRUE	reported	igd	0.3503	0.3503	0.000402896	68.8267
0.00377106	8.68e-19	3	58036935	-0.0333776	170763	ebi-a-GCST004612	rs732527	C	T	0.3585	High light scatter reticulocyte percentage of red cells	TRUE	reported	igd	0.6415	0.3585	0.000458554	78.339
0.00392016	1.8e-13	3	72289170	0.0288636	170763	ebi-a-GCST004612	rs4282028	C	T	0.6961	High light scatter reticulocyte percentage of red cells	TRUE	reported	igd	0.3039	0.3039	0.000317367	54.2111
0.00384276	2.01e-08	3	182509174	-0.0215623	170763	ebi-a-GCST004612	rs1829838	C	A	0.6725	High light scatter reticulocyte percentage of red cells	TRUE	reported	igd	0.3275	0.3275	0.000184344	31.4846
0.00883935	9.48e-10	4	1008212	-0.0540792	170763	ebi-a-GCST004612	rs77822621	T	C	0.0424	High light scatter reticulocyte percentage of red cells	TRUE	reported	igd	0.9576	0.0424	0.000219145	37.4296
0.00499319	5.04e-34	4	55408999	0.0607201	170763	ebi-a-GCST004612	rs218265	C	T	0.1572	High light scatter reticulocyte percentage of red cells	TRUE	reported	igd	0.8428	0.1572	0.000865245	147.878
0.00390003	1.79e-09	4	154391440	0.0234632	170763	ebi-a-GCST004612	rs10028187	G	A	0.3151	High light scatter reticulocyte percentage of red cells	TRUE	reported	igd	0.6849	0.3151	0.000211911	36.1937
0.00375306	1.56e-08	4	38634704	0.0212235	170763	ebi-a-GCST004612	rs35547424	C	T	0.3549	High light scatter reticulocyte percentage of red cells	TRUE	reported	igd	0.6451	0.3549	0.000187235	31.9785
0.00387459	1.01e-59	4	144913259	0.0631494	170763	ebi-a-GCST004612	rs4323050	C	T	0.6911	High light scatter reticulocyte percentage of red cells	TRUE	reported	igd	0.3089	0.3089	0.00155317	265.633
0.00902255	8.73e-100	5	52083226	0.191316	170763	ebi-a-GCST004612	rs115421711	G	A	0.0412	High light scatter reticulocyte percentage of red cells	TRUE	reported	igd	0.9588	0.0412	0.00262608	449.613
0.00364937	9.85e-59	5	173287851	-0.0589694	170763	ebi-a-GCST004612	rs875741	A	G	0.4063	High light scatter reticulocyte percentage of red cells	TRUE	reported	igd	0.5937	0.4063	0.00152672	261.103
0.0120785	1.03e-36	5	52095943	0.152874	170763	ebi-a-GCST004612	rs114309882	A	G	0.0226	High light scatter reticulocyte percentage of red cells	TRUE	reported	igd	0.9774	0.0226	0.000937217	160.19
0.0139689	2.35e-11	5	52105715	0.0933436	170763	ebi-a-GCST004612	rs79259373	T	C	0.0175	High light scatter reticulocyte percentage of red cells	TRUE	reported	igd	0.9825	0.0175	0.000261419	44.6519
0.00535713	5.7e-44	5	95162475	-0.0745044	170763	ebi-a-GCST004612	rs10067881	A	G	0.1283	High light scatter reticulocyte percentage of red cells	TRUE	reported	igd	0.8717	0.1283	0.00113139	193.417
0.011845	2.83e-11	5	51990574	0.0788296	170763	ebi-a-GCST004612	rs116468353	A	C	0.0234	High light scatter reticulocyte percentage of red cells	TRUE	reported	igd	0.9766	0.0234	0.0002593	44.2898
0.00617163	9.74e-36	5	154034176	0.0770147	170763	ebi-a-GCST004612	rs35788208	T	C	0.0949	High light scatter reticulocyte percentage of red cells	TRUE	reported	igd	0.9051	0.0949	0.000911083	155.719
0.00864593	1.19e-14	5	75996909	0.0667183	170763	ebi-a-GCST004612	rs34592828	A	G	0.0448	High light scatter reticulocyte percentage of red cells	TRUE	reported	igd	0.9552	0.0448	0.000348595	59.5472
0.00368578	4.57e-09	5	131722951	-0.0216064	170763	ebi-a-GCST004612	rs274555	T	C	0.3972	High light scatter reticulocyte percentage of red cells	TRUE	reported	igd	0.6028	0.3972	0.000201199	34.3638
0.0109733	5.14e-09	5	51997993	-0.064114	170763	ebi-a-GCST004612	rs33927214	CT	C	0.9726	High light scatter reticulocyte percentage of red cells	TRUE	reported	igd	0.0274	0.0274	0.000199871	34.1371
0.00365863	9.29e-09	5	39063890	0.0210125	170763	ebi-a-GCST004612	rs6865364	A	G	0.4058	High light scatter reticulocyte percentage of red cells	TRUE	reported	igd	0.5942	0.4058	0.000193126	32.9848
0.0106011	3.41e-08	5	95170733	0.0585094	170763	ebi-a-GCST004612	rs114507729	T	G	0.0297	High light scatter reticulocyte percentage of red cells	TRUE	reported	igd	0.9703	0.0297	0.000178352	30.461
0.00434728	3.86e-08	5	158030813	0.0238978	170763	ebi-a-GCST004612	rs1650507	A	G	0.2217	High light scatter reticulocyte percentage of red cells	TRUE	reported	igd	0.7783	0.2217	0.000176933	30.2187
0.0035909	1.46e-56	6	30077229	-0.056908	170763	ebi-a-GCST004612	rs2523990	G	A	0.5385	High light scatter reticulocyte percentage of red cells	TRUE	reported	igd	0.4615	0.4615	0.00146861	251.151
0.00359513	1.04e-16	6	26267755	-0.0298413	170763	ebi-a-GCST004612	rs7773004	G	A	0.494	High light scatter reticulocyte percentage of red cells	TRUE	reported	igd	0.506	0.494	0.000403308	68.8971
0.00357186	5.42e-11	6	43757082	0.023428	170763	ebi-a-GCST004612	rs4711750	A	T	0.4997	High light scatter reticulocyte percentage of red cells	TRUE	reported	igd	0.5003	0.4997	0.000251871	43.0206
0.00518919	6.24e-09	6	139994300	0.0301496	170763	ebi-a-GCST004612	rs7738332	T	G	0.1379	High light scatter reticulocyte percentage of red cells	TRUE	reported	igd	0.8621	0.1379	0.000197644	33.7566
0.00360389	1e-200	6	139840693	-0.129783	170763	ebi-a-GCST004612	rs592423	C	A	0.5539	High light scatter reticulocyte percentage of red cells	TRUE	reported	igd	0.4461	0.4461	0.00753725	1296.84
0.00484921	1.54e-25	6	29751129	-0.0506515	170763	ebi-a-GCST004612	rs9258357	C	T	0.8379	High light scatter reticulocyte percentage of red cells	TRUE	reported	igd	0.1621	0.1621	0.000638516	109.103
0.00363256	4.78e-24	6	135256756	-0.0367406	170763	ebi-a-GCST004612	rs3817776	T	C	0.5628	High light scatter reticulocyte percentage of red cells	TRUE	reported	igd	0.4372	0.4372	0.000598705	102.297
0.00378967	4.5e-08	6	126178587	0.020729	170763	ebi-a-GCST004612	rs4895800	T	A	0.364	High light scatter reticulocyte percentage of red cells	TRUE	reported	igd	0.636	0.364	0.00017518	29.9191
0.00598133	1.27e-16	6	139786054	0.0495066	170763	ebi-a-GCST004612	rs73567918	A	T	0.1025	High light scatter reticulocyte percentage of red cells	TRUE	reported	igd	0.8975	0.1025	0.000401017	68.5055
0.00360448	2.52e-18	6	109590004	0.0314712	170763	ebi-a-GCST004612	rs9487023	G	A	0.4456	High light scatter reticulocyte percentage of red cells	TRUE	reported	igd	0.5544	0.4456	0.000446225	76.2318
0.00388586	1.23e-12	6	110798515	-0.0275986	170763	ebi-a-GCST004612	rs12216013	G	A	0.6932	High light scatter reticulocyte percentage of red cells	TRUE	reported	igd	0.3068	0.3068	0.00029531	50.4423
0.00404164	2.1e-11	6	32455311	0.0270745	170763	ebi-a-GCST004612	rs111984068	C	T	0.5089	High light scatter reticulocyte percentage of red cells	TRUE	reported	igd	0.4911	0.4911	0.000262723	44.8746
0.00396098	2.56e-08	6	127419834	0.0220596	170763	ebi-a-GCST004612	rs2745349	C	A	0.2932	High light scatter reticulocyte percentage of red cells	TRUE	reported	igd	0.7068	0.2932	0.000181601	31.0159
0.00382206	1.24e-24	6	32209861	-0.0391599	170763	ebi-a-GCST004612	rs507778	T	C	0.3256	High light scatter reticulocyte percentage of red cells	TRUE	reported	igd	0.6744	0.3256	0.000614366	104.974
0.00400189	5.31e-17	6	47452270	0.033534	170763	ebi-a-GCST004612	rs9296559	C	T	0.2753	High light scatter reticulocyte percentage of red cells	TRUE	reported	igd	0.7247	0.2753	0.000411025	70.2159
0.0040907	8.44e-15	6	16251645	-0.0317474	170763	ebi-a-GCST004612	rs7738310	C	T	0.2591	High light scatter reticulocyte percentage of red cells	TRUE	reported	igd	0.7409	0.2591	0.000352593	60.2304
0.00358401	7.07e-11	6	2501535	-0.0233644	170763	ebi-a-GCST004612	rs9503212	G	A	0.5209	High light scatter reticulocyte percentage of red cells	TRUE	reported	igd	0.4791	0.4791	0.000248811	42.4977
0.00380817	1.24e-08	6	6678882	0.0216853	170763	ebi-a-GCST004612	rs6920581	T	C	0.3697	High light scatter reticulocyte percentage of red cells	TRUE	reported	igd	0.6303	0.3697	0.000189855	32.426
0.003748	3.36e-34	7	134382784	-0.0457016	170763	ebi-a-GCST004612	rs4524734	T	C	0.3499	High light scatter reticulocyte percentage of red cells	TRUE	reported	igd	0.6501	0.3499	0.000869945	148.682
0.00876375	3.88e-19	7	6086610	0.0783522	170763	ebi-a-GCST004612	rs41282676	G	C	0.0435	High light scatter reticulocyte percentage of red cells	TRUE	reported	igd	0.9565	0.0435	0.00046787	79.9314
0.00446132	3.05e-15	7	73042085	-0.0351939	170763	ebi-a-GCST004612	rs62466318	T	C	0.2039	High light scatter reticulocyte percentage of red cells	TRUE	reported	igd	0.7961	0.2039	0.000364297	62.2305
0.00925397	3.19e-09	7	47457466	0.0547981	170763	ebi-a-GCST004612	rs865603	A	C	0.9608	High light scatter reticulocyte percentage of red cells	TRUE	reported	igd	0.0392	0.0392	0.000205301	35.0647
0.0058677	5.61e-22	7	116200092	0.056544	170763	ebi-a-GCST004612	rs9920	C	T	0.1051	High light scatter reticulocyte percentage of red cells	TRUE	reported	igd	0.8949	0.1051	0.00054351	92.8607
0.00357952	1.88e-12	7	100240191	0.0252099	170763	ebi-a-GCST004612	rs4434553	G	A	0.4941	High light scatter reticulocyte percentage of red cells	TRUE	reported	igd	0.5059	0.4941	0.000290384	49.6007
0.00369231	3.22e-10	7	32908135	-0.0232163	170763	ebi-a-GCST004612	rs1045530	G	C	0.3746	High light scatter reticulocyte percentage of red cells	TRUE	reported	igd	0.6254	0.3746	0.00023147	39.5353
0.00357359	2.66e-08	7	50428445	0.0198775	170763	ebi-a-GCST004612	rs12718598	C	T	0.4877	High light scatter reticulocyte percentage of red cells	TRUE	reported	igd	0.5123	0.4877	0.000181151	30.9392
0.00439867	5.38e-29	7	16731042	-0.0491567	170763	ebi-a-GCST004612	rs696281	T	G	0.2149	High light scatter reticulocyte percentage of red cells	TRUE	reported	igd	0.7851	0.2149	0.000730822	124.887
0.00396037	1.41e-11	8	26266834	0.0267594	170763	ebi-a-GCST004612	rs3808576	A	G	0.7007	High light scatter reticulocyte percentage of red cells	TRUE	reported	igd	0.2993	0.2993	0.000267283	45.6537
0.00429525	7.94e-28	8	41630447	-0.0469638	170763	ebi-a-GCST004612	rs4737010	A	G	0.2282	High light scatter reticulocyte percentage of red cells	TRUE	reported	igd	0.7718	0.2282	0.000699603	119.549
0.00392567	4.92e-20	8	9026929	-0.0359819	170763	ebi-a-GCST004612	rs440932	C	T	0.3128	High light scatter reticulocyte percentage of red cells	TRUE	reported	igd	0.6872	0.3128	0.000491737	84.0109
0.00946089	6.31e-17	8	41549194	0.0790858	170763	ebi-a-GCST004612	rs6474359	C	T	0.0373	High light scatter reticulocyte percentage of red cells	TRUE	reported	igd	0.9627	0.0373	0.000409036	69.876
0.00370441	1.07e-11	8	126506694	-0.0251753	170763	ebi-a-GCST004612	rs112875651	A	G	0.3925	High light scatter reticulocyte percentage of red cells	TRUE	reported	igd	0.6075	0.3925	0.000270396	46.1856
0.0036155	1.88e-10	8	86274030	0.0230328	170763	ebi-a-GCST004612	rs6997458	G	T	0.5709	High light scatter reticulocyte percentage of red cells	TRUE	reported	igd	0.4291	0.4291	0.000237607	40.5837
0.00363829	2.57e-09	8	108408926	-0.0216738	170763	ebi-a-GCST004612	rs1283665	T	C	0.5868	High light scatter reticulocyte percentage of red cells	TRUE	reported	igd	0.4132	0.4132	0.000207774	35.4871
0.00413793	9.86e-09	8	72469742	0.0237231	170763	ebi-a-GCST004612	rs4738141	G	A	0.2542	High light scatter reticulocyte percentage of red cells	TRUE	reported	igd	0.7458	0.2542	0.000192442	32.8679
0.00392353	1.13e-10	8	142228909	-0.0253024	170763	ebi-a-GCST004612	rs753778	A	G	0.2935	High light scatter reticulocyte percentage of red cells	TRUE	reported	igd	0.7065	0.2935	0.000243484	41.5877
0.00399342	2.73e-24	8	116667634	-0.0406089	170763	ebi-a-GCST004612	rs2737265	G	A	0.2824	High light scatter reticulocyte percentage of red cells	TRUE	reported	igd	0.7176	0.2824	0.000605196	103.406
0.00388885	2.46e-11	9	76979602	-0.0259601	170763	ebi-a-GCST004612	rs140297755	CCAA	C	0.3269	High light scatter reticulocyte percentage of red cells	TRUE	reported	igd	0.6731	0.3269	0.000260893	44.5621
0.00376675	1.43e-09	9	16901228	0.0227946	170763	ebi-a-GCST004612	rs13300853	T	C	0.3464	High light scatter reticulocyte percentage of red cells	TRUE	reported	igd	0.6536	0.3464	0.000214409	36.6206
0.00388503	2.29e-16	9	137113061	0.0318808	170763	ebi-a-GCST004612	rs12684581	G	T	0.3177	High light scatter reticulocyte percentage of red cells	TRUE	reported	igd	0.6823	0.3177	0.000394189	67.3387
0.00487536	2.34e-13	9	140102759	0.0357269	170763	ebi-a-GCST004612	rs35844815	T	C	0.1628	High light scatter reticulocyte percentage of red cells	TRUE	reported	igd	0.8372	0.1628	0.000314374	53.6997
0.00441783	4.54e-17	9	4855858	-0.0371008	170763	ebi-a-GCST004612	rs7853365	C	A	0.2073	High light scatter reticulocyte percentage of red cells	TRUE	reported	igd	0.7927	0.2073	0.000412834	70.5251
0.00377491	5.24e-13	9	34011391	-0.0272511	170763	ebi-a-GCST004612	rs12555291	A	G	0.3419	High light scatter reticulocyte percentage of red cells	TRUE	reported	igd	0.6581	0.3419	0.00030509	52.1134
0.00747705	9.75e-23	9	135861990	-0.0733834	170763	ebi-a-GCST004612	rs61469632	C	T	0.0622	High light scatter reticulocyte percentage of red cells	TRUE	reported	igd	0.9378	0.0622	0.000563763	96.323
0.00483027	2.66e-11	9	136931778	0.0321892	170763	ebi-a-GCST004612	rs72766638	A	C	0.1641	High light scatter reticulocyte percentage of red cells	TRUE	reported	igd	0.8359	0.1641	0.000259999	44.4092
0.00738379	2.01e-10	9	91397958	0.0469663	170763	ebi-a-GCST004612	rs73652622	G	A	0.0641	High light scatter reticulocyte percentage of red cells	TRUE	reported	igd	0.9359	0.0641	0.000236874	40.4584
0.00359647	5.69e-11	10	81117237	0.0235627	170763	ebi-a-GCST004612	rs7917610	C	T	0.4628	High light scatter reticulocyte percentage of red cells	TRUE	reported	igd	0.5372	0.4628	0.000251301	42.9232
0.010232	4.4e-08	10	64974156	0.0560094	170763	ebi-a-GCST004612	rs41274072	C	T	0.0317	High light scatter reticulocyte percentage of red cells	TRUE	reported	igd	0.9683	0.0317	0.000175441	29.9637
0.00370876	1e-200	10	25218243	-0.112462	170763	ebi-a-GCST004612	rs10828725	T	G	0.3704	High light scatter reticulocyte percentage of red cells	TRUE	reported	igd	0.6296	0.3704	0.00535585	919.494
0.00373464	1.41e-10	10	45399946	0.023957	170763	ebi-a-GCST004612	rs5784657	TA	T	0.5801	High light scatter reticulocyte percentage of red cells	TRUE	reported	igd	0.4199	0.4199	0.000240918	41.1493
0.00385204	4.19e-50	10	45953767	0.0573338	170763	ebi-a-GCST004612	rs7908745	G	A	0.3143	High light scatter reticulocyte percentage of red cells	TRUE	reported	igd	0.6857	0.3143	0.00129564	221.531
0.00366359	3.62e-42	10	104866958	-0.0498518	170763	ebi-a-GCST004612	rs7896547	G	A	0.3905	High light scatter reticulocyte percentage of red cells	TRUE	reported	igd	0.6095	0.3905	0.00108314	185.158
0.00573498	3.37e-53	10	71094504	0.0880505	170763	ebi-a-GCST004612	rs17476364	C	T	0.1104	High light scatter reticulocyte percentage of red cells	TRUE	reported	igd	0.8896	0.1104	0.0013785	235.719
0.00526626	2.89e-11	11	116648917	-0.0350324	170763	ebi-a-GCST004612	rs964184	C	G	0.8665	High light scatter reticulocyte percentage of red cells	TRUE	reported	igd	0.1335	0.1335	0.000259077	44.2517
0.00371368	7.5e-15	11	16759064	0.0288767	170763	ebi-a-GCST004612	rs376898975	TA	T	0.4053	High light scatter reticulocyte percentage of red cells	TRUE	reported	igd	0.5947	0.4053	0.000353947	60.4618
0.00399636	4.76e-14	11	100593538	0.0301257	170763	ebi-a-GCST004612	rs633185	C	G	0.7137	High light scatter reticulocyte percentage of red cells	TRUE	reported	igd	0.2863	0.2863	0.000332665	56.8251
0.00368925	6.59e-11	11	44581593	0.0240896	170763	ebi-a-GCST004612	rs12282890	C	T	0.3933	High light scatter reticulocyte percentage of red cells	TRUE	reported	igd	0.6067	0.3933	0.000249621	42.6361
0.00386462	1.29e-09	11	64024056	-0.0234532	170763	ebi-a-GCST004612	rs588177	A	C	0.6878	High light scatter reticulocyte percentage of red cells	TRUE	reported	igd	0.3122	0.3122	0.000215627	36.8286
0.00480019	3.31e-17	11	95308854	0.0404898	170763	ebi-a-GCST004612	rs11021221	A	T	0.1691	High light scatter reticulocyte percentage of red cells	TRUE	reported	igd	0.8309	0.1691	0.000416485	71.1491
0.00359653	2.2e-15	11	8847041	0.028519	170763	ebi-a-GCST004612	rs10769966	A	C	0.4939	High light scatter reticulocyte percentage of red cells	TRUE	reported	igd	0.5061	0.4939	0.000368085	62.8776
0.0179658	3.16e-15	11	64020784	-0.141649	170763	ebi-a-GCST004612	rs7110262	T	C	0.0101	High light scatter reticulocyte percentage of red cells	TRUE	reported	igd	0.9899	0.0101	0.0003639	62.1625
0.00432048	2.25e-09	11	119130688	0.025831	170763	ebi-a-GCST004612	rs12277078	T	G	0.2234	High light scatter reticulocyte percentage of red cells	TRUE	reported	igd	0.7766	0.2234	0.000209283	35.7448
0.0044398	1.81e-13	11	65405600	-0.032685	170763	ebi-a-GCST004612	rs2306363	T	G	0.2067	High light scatter reticulocyte percentage of red cells	TRUE	reported	igd	0.7933	0.2067	0.000317277	54.1957
0.00625461	2.1e-08	12	122803643	0.0350499	170763	ebi-a-GCST004612	rs75810210	T	C	0.0896	High light scatter reticulocyte percentage of red cells	TRUE	reported	igd	0.9104	0.0896	0.000183865	31.4028
0.00380926	1.01e-83	12	121020250	-0.0738476	170763	ebi-a-GCST004612	rs523522	T	A	0.3319	High light scatter reticulocyte percentage of red cells	TRUE	reported	igd	0.6681	0.3319	0.00219605	375.826
0.00357583	2.31e-60	12	111904371	-0.0586027	170763	ebi-a-GCST004612	rs4766578	A	T	0.5028	High light scatter reticulocyte percentage of red cells	TRUE	reported	igd	0.4972	0.4972	0.00157038	268.582
0.00380311	1.99e-21	12	95862362	-0.0361517	170763	ebi-a-GCST004612	rs784487	A	G	0.3372	High light scatter reticulocyte percentage of red cells	TRUE	reported	igd	0.6628	0.3372	0.000528879	90.3597
0.00374616	3.74e-09	12	57078620	0.0220842	170763	ebi-a-GCST004612	rs2290893	G	A	0.6446	High light scatter reticulocyte percentage of red cells	TRUE	reported	igd	0.3554	0.3554	0.000203474	34.7525
0.0040115	4.69e-15	12	8851148	-0.0314304	170763	ebi-a-GCST004612	rs112056543	A	C	0.2786	High light scatter reticulocyte percentage of red cells	TRUE	reported	igd	0.7214	0.2786	0.000359365	61.3877
0.0036354	1.24e-13	13	51388960	-0.0269482	170763	ebi-a-GCST004612	rs9535495	T	C	0.5569	High light scatter reticulocyte percentage of red cells	TRUE	reported	igd	0.4431	0.4431	0.000321678	54.9478
0.00686178	7.99e-11	13	45588205	-0.0446067	170763	ebi-a-GCST004612	rs73181516	G	A	0.0748	High light scatter reticulocyte percentage of red cells	TRUE	reported	igd	0.9252	0.0748	0.000247415	42.2592
0.00395169	4.12e-10	14	103051901	-0.0246957	170763	ebi-a-GCST004612	rs11622216	C	A	0.297	High light scatter reticulocyte percentage of red cells	TRUE	reported	igd	0.703	0.297	0.000228657	39.0546
0.0117868	5.59e-18	14	74223967	0.101847	170763	ebi-a-GCST004612	rs114609788	A	C	0.024	High light scatter reticulocyte percentage of red cells	TRUE	reported	igd	0.976	0.024	0.00043704	74.662
0.00881265	2.05e-08	14	67864761	-0.0494172	170763	ebi-a-GCST004612	rs8005876	C	T	0.0438	High light scatter reticulocyte percentage of red cells	TRUE	reported	igd	0.9562	0.0438	0.000184107	31.444
0.00394583	1.31e-08	14	103991478	-0.022432	170763	ebi-a-GCST004612	rs2765041	A	T	0.7101	High light scatter reticulocyte percentage of red cells	TRUE	reported	igd	0.2899	0.2899	0.000189227	32.3187
0.00401484	2.73e-26	14	23499321	-0.04259	170763	ebi-a-GCST004612	rs113525195	A	C	0.2766	High light scatter reticulocyte percentage of red cells	TRUE	reported	igd	0.7234	0.2766	0.000658565	112.531
0.00598102	2.35e-21	14	35286162	-0.0567498	170763	ebi-a-GCST004612	rs17592366	A	G	0.0998	High light scatter reticulocyte percentage of red cells	TRUE	reported	igd	0.9002	0.0998	0.000526933	90.0271
0.00601672	6.1e-21	14	35225616	-0.0564862	170763	ebi-a-GCST004612	rs113731836	C	T	0.1013	High light scatter reticulocyte percentage of red cells	TRUE	reported	igd	0.8987	0.1013	0.000515878	88.1374
0.00396114	1.93e-08	15	64167098	0.0222562	170763	ebi-a-GCST004612	rs34675318	A	G	0.2872	High light scatter reticulocyte percentage of red cells	TRUE	reported	igd	0.7128	0.2872	0.000184836	31.5687
0.00402309	2.08e-22	15	62800455	0.0391755	170763	ebi-a-GCST004612	rs812957	G	A	0.2737	High light scatter reticulocyte percentage of red cells	TRUE	reported	igd	0.7263	0.2737	0.000554977	94.821
0.0153667	9.65e-13	15	63028154	0.109647	170763	ebi-a-GCST004612	rs117618575	A	G	0.0148	High light scatter reticulocyte percentage of red cells	TRUE	reported	igd	0.9852	0.0148	0.000298064	50.9128
0.00378693	1.43e-10	15	80346781	-0.0242843	170763	ebi-a-GCST004612	rs34483751	A	C	0.6368	High light scatter reticulocyte percentage of red cells	TRUE	reported	igd	0.3632	0.3632	0.000240757	41.1217
0.00441677	9.76e-10	15	40306334	0.027001	170763	ebi-a-GCST004612	rs12050884	A	C	0.2068	High light scatter reticulocyte percentage of red cells	TRUE	reported	igd	0.7932	0.2068	0.000218807	37.3719
0.004179	8.16e-12	16	89939929	0.0285662	170763	ebi-a-GCST004612	rs9939914	C	T	0.2539	High light scatter reticulocyte percentage of red cells	TRUE	reported	igd	0.7461	0.2539	0.000273557	46.7256
0.00393857	4.06e-08	16	248737	0.0216165	170763	ebi-a-GCST004612	rs2858015	G	A	0.7067	High light scatter reticulocyte percentage of red cells	TRUE	reported	igd	0.2933	0.2933	0.000176369	30.1223
0.00969938	2.85e-11	16	147847	0.0645421	170763	ebi-a-GCST004612	rs2562175	T	C	0.0359	High light scatter reticulocyte percentage of red cells	TRUE	reported	igd	0.9641	0.0359	0.000259234	44.2785
0.00445635	2.91e-09	16	84734782	0.0264569	170763	ebi-a-GCST004612	rs62048813	G	C	0.2244	High light scatter reticulocyte percentage of red cells	TRUE	reported	igd	0.7756	0.2244	0.000206365	35.2464
0.00390427	6.18e-17	16	68830667	-0.0326466	170763	ebi-a-GCST004612	rs71382075	GA	G	0.3078	High light scatter reticulocyte percentage of red cells	TRUE	reported	igd	0.6922	0.3078	0.000409284	69.9183
0.014206	2.2e-08	16	12021486	0.0794884	170763	ebi-a-GCST004612	rs145980981	A	G	0.0193	High light scatter reticulocyte percentage of red cells	TRUE	reported	igd	0.9807	0.0193	0.000183312	31.3083
0.00597921	2.69e-27	16	215106	-0.0647101	170763	ebi-a-GCST004612	rs7194649	A	C	0.1058	High light scatter reticulocyte percentage of red cells	TRUE	reported	igd	0.8942	0.1058	0.000685433	117.125
0.00637415	1.67e-12	17	26977343	-0.0450007	170763	ebi-a-GCST004612	rs57577420	G	A	0.0873	High light scatter reticulocyte percentage of red cells	TRUE	reported	igd	0.9127	0.0873	0.000291792	49.8412
0.00521651	4.02e-11	17	42278841	0.0344466	170763	ebi-a-GCST004612	rs9303601	G	A	0.8624	High light scatter reticulocyte percentage of red cells	TRUE	reported	igd	0.1376	0.1376	0.000255287	43.6041
0.00649618	1.15e-17	17	40001008	0.0555909	170763	ebi-a-GCST004612	rs8068544	C	T	0.917	High light scatter reticulocyte percentage of red cells	TRUE	reported	igd	0.083	0.083	0.000428658	73.2295
0.00464013	2.11e-14	17	31030458	0.0354666	170763	ebi-a-GCST004612	rs80212824	T	C	0.1856	High light scatter reticulocyte percentage of red cells	TRUE	reported	igd	0.8144	0.1856	0.000342008	58.4216
0.00367491	1.1e-12	17	19965883	-0.0261541	170763	ebi-a-GCST004612	rs10083830	A	G	0.3846	High light scatter reticulocyte percentage of red cells	TRUE	reported	igd	0.6154	0.3846	0.000296527	50.6502
0.00359811	5.73e-42	17	33946107	-0.0488401	170763	ebi-a-GCST004612	rs225245	G	A	0.4562	High light scatter reticulocyte percentage of red cells	TRUE	reported	igd	0.5438	0.4562	0.00107781	184.246
0.00358264	2.5e-22	17	78111877	0.0348202	170763	ebi-a-GCST004612	rs2361710	C	T	0.4724	High light scatter reticulocyte percentage of red cells	TRUE	reported	igd	0.5276	0.4724	0.000552869	94.4607
0.00357936	1.4e-19	17	74381555	0.0324024	170763	ebi-a-GCST004612	rs2247856	A	G	0.4666	High light scatter reticulocyte percentage of red cells	TRUE	reported	igd	0.5334	0.4666	0.000479669	81.948
0.003921	2.78e-14	17	76259847	-0.0298316	170763	ebi-a-GCST004612	rs11650665	G	T	0.3114	High light scatter reticulocyte percentage of red cells	TRUE	reported	igd	0.6886	0.3114	0.000338859	57.8834
0.0046202	8.7e-22	17	76124865	-0.0443136	170763	ebi-a-GCST004612	rs2748424	G	C	0.1892	High light scatter reticulocyte percentage of red cells	TRUE	reported	igd	0.8108	0.1892	0.000538425	91.9914
0.00433456	2.91e-09	17	44107487	0.0257329	170763	ebi-a-GCST004612	rs67641084	G	GT	0.223	High light scatter reticulocyte percentage of red cells	TRUE	reported	igd	0.777	0.223	0.00020635	35.2438
0.00743213	2.81e-08	18	46390047	0.0412708	170763	ebi-a-GCST004612	rs72915668	G	T	0.0645	High light scatter reticulocyte percentage of red cells	TRUE	reported	igd	0.9355	0.0645	0.000180546	30.8357
0.00535306	2.4e-08	18	57328396	-0.0298737	170763	ebi-a-GCST004612	rs72966926	A	G	0.1297	High light scatter reticulocyte percentage of red cells	TRUE	reported	igd	0.8703	0.1297	0.000182348	31.1436
0.00358628	1.6e-08	18	67532292	-0.0202629	170763	ebi-a-GCST004612	rs1788105	G	A	0.5282	High light scatter reticulocyte percentage of red cells	TRUE	reported	igd	0.4718	0.4718	0.000186913	31.9234
0.00650777	2.95e-38	19	45412079	-0.0841612	170763	ebi-a-GCST004612	rs7412	T	C	0.0792	High light scatter reticulocyte percentage of red cells	TRUE	reported	igd	0.9208	0.0792	0.000978454	167.245
0.00472694	7.08e-09	19	49382969	0.0273639	170763	ebi-a-GCST004612	rs55706579	A	G	0.1753	High light scatter reticulocyte percentage of red cells	TRUE	reported	igd	0.8247	0.1753	0.000196208	33.5113
0.00373214	1.41e-20	19	35693120	-0.0347068	170763	ebi-a-GCST004612	rs28659908	C	T	0.4075	High light scatter reticulocyte percentage of red cells	TRUE	reported	igd	0.5925	0.4075	0.000506174	86.4785
0.0147602	8.21e-09	19	10864940	0.0850808	170763	ebi-a-GCST004612	rs147917710	TC	T	0.0171	High light scatter reticulocyte percentage of red cells	TRUE	reported	igd	0.9829	0.0171	0.000194536	33.2257
0.00430914	2.67e-44	19	10739143	0.0601627	170763	ebi-a-GCST004612	rs8110055	C	A	0.7766	High light scatter reticulocyte percentage of red cells	TRUE	reported	igd	0.2234	0.2234	0.00114021	194.925
0.00385262	4.7e-42	19	913048	-0.0523503	170763	ebi-a-GCST004612	rs1683587	C	G	0.5151	High light scatter reticulocyte percentage of red cells	TRUE	reported	igd	0.4849	0.4849	0.0010801	184.638
0.00647127	3.8e-159	19	11292083	0.173945	170763	ebi-a-GCST004612	rs74180173	T	C	0.0839	High light scatter reticulocyte percentage of red cells	TRUE	reported	igd	0.9161	0.0839	0.00421325	722.503
0.00391879	4.04e-22	19	12994715	-0.0378954	170763	ebi-a-GCST004612	rs2280742	G	A	0.2978	High light scatter reticulocyte percentage of red cells	TRUE	reported	igd	0.7022	0.2978	0.000547315	93.5113
0.0043464	6.22e-15	19	1182518	-0.0338991	170763	ebi-a-GCST004612	rs35434635	A	G	0.2208	High light scatter reticulocyte percentage of red cells	TRUE	reported	igd	0.7792	0.2208	0.000356097	60.8292
0.00980599	6.63e-15	19	49374688	0.0764019	170763	ebi-a-GCST004612	rs62127977	A	G	0.0351	High light scatter reticulocyte percentage of red cells	TRUE	reported	igd	0.9649	0.0351	0.000355367	60.7044
0.0139185	9.28e-17	20	4128611	0.115714	170763	ebi-a-GCST004612	rs148311724	A	G	0.0187	High light scatter reticulocyte percentage of red cells	TRUE	reported	igd	0.9813	0.0187	0.000404592	69.1165
0.00396958	7.73e-09	20	10646671	-0.0229217	170763	ebi-a-GCST004612	rs1997814	G	T	0.681	High light scatter reticulocyte percentage of red cells	TRUE	reported	igd	0.319	0.319	0.000195221	33.3426
0.00369678	1e-200	20	4157072	-0.149044	170763	ebi-a-GCST004612	rs6084653	G	C	0.3878	High light scatter reticulocyte percentage of red cells	TRUE	reported	igd	0.6122	0.3878	0.00942917	1625.46
0.00456424	1.15e-24	20	55973344	0.0467957	170763	ebi-a-GCST004612	rs35817974	A	G	0.1904	High light scatter reticulocyte percentage of red cells	TRUE	reported	igd	0.8096	0.1904	0.000615197	105.116
0.00428689	2.71e-11	20	31107399	-0.0285563	170763	ebi-a-GCST004612	rs6141743	G	C	0.2265	High light scatter reticulocyte percentage of red cells	TRUE	reported	igd	0.7735	0.2265	0.000259784	44.3725
0.0084072	3.38e-09	20	57594684	0.0497038	170763	ebi-a-GCST004612	rs34524896	T	C	0.0476	High light scatter reticulocyte percentage of red cells	TRUE	reported	igd	0.9524	0.0476	0.000204642	34.9519
0.00376821	3.8e-08	20	3618313	-0.0207241	170763	ebi-a-GCST004612	rs2595588	A	G	0.348	High light scatter reticulocyte percentage of red cells	TRUE	reported	igd	0.652	0.348	0.000177097	30.2466
0.00367327	3.02e-20	20	38563245	0.033861	170763	ebi-a-GCST004612	rs2145943	G	A	0.4078	High light scatter reticulocyte percentage of red cells	TRUE	reported	igd	0.5922	0.4078	0.000497375	84.9745
0.00501345	3.23e-09	21	30339120	-0.0296776	170763	ebi-a-GCST004612	rs34191159	A	C	0.1509	High light scatter reticulocyte percentage of red cells	TRUE	reported	igd	0.8491	0.1509	0.000205164	35.0412
0.0045674	5.87e-16	22	21917450	-0.0369591	170763	ebi-a-GCST004612	rs131656	A	G	0.1912	High light scatter reticulocyte percentage of red cells	TRUE	reported	igd	0.8088	0.1912	0.000383305	65.4786
0.00362988	1.29e-10	22	29791234	-0.0233331	170763	ebi-a-GCST004612	rs174775	G	A	0.5689	High light scatter reticulocyte percentage of red cells	TRUE	reported	igd	0.4311	0.4311	0.000241914	41.3195
0.00360813	8.62e-09	22	29464637	-0.0207678	170763	ebi-a-GCST004612	rs134581	G	A	0.5315	High light scatter reticulocyte percentage of red cells	TRUE	reported	igd	0.4685	0.4685	0.000193972	33.1292
0.00359241	8.15e-62	1	22014471	0.0596002	170548	ebi-a-GCST004628	rs17423390	T	G	0.4534	Immature fraction of reticulocytes	TRUE	reported	igd	0.5466	0.4534	0.0016113	275.244
0.0037405	4.42e-25	1	56624095	0.0386942	170548	ebi-a-GCST004628	rs778387	G	C	0.404	Immature fraction of reticulocytes	TRUE	reported	igd	0.596	0.404	0.000627066	107.011
0.00421123	2.97e-27	1	3691528	0.0455377	170548	ebi-a-GCST004628	rs1175550	G	A	0.2319	Immature fraction of reticulocytes	TRUE	reported	igd	0.7681	0.2319	0.000685141	116.928
0.00540122	3.37e-11	1	22718328	-0.0358074	170548	ebi-a-GCST004628	rs59582960	A	G	0.1244	Immature fraction of reticulocytes	TRUE	reported	igd	0.8756	0.1244	0.000257634	43.9498
0.00475522	5.99e-15	1	118147892	-0.0371107	170548	ebi-a-GCST004628	rs34754277	C	T	0.1676	Immature fraction of reticulocytes	TRUE	reported	igd	0.8324	0.1676	0.000356989	60.9049
0.00356014	2.1e-31	1	172425529	0.0415019	170548	ebi-a-GCST004628	rs2285170	G	C	0.4957	Immature fraction of reticulocytes	TRUE	reported	igd	0.5043	0.4957	0.000796176	135.893
0.0108444	4.48e-09	1	198564109	0.0636066	170548	ebi-a-GCST004628	rs76186171	C	T	0.0285	Immature fraction of reticulocytes	TRUE	reported	igd	0.9715	0.0285	0.000201678	34.4024
0.00370218	2.17e-22	1	56631443	0.0360358	170548	ebi-a-GCST004628	rs1331860	T	G	0.3645	Immature fraction of reticulocytes	TRUE	reported	igd	0.6355	0.3645	0.00055522	94.7432
0.00650197	1.21e-14	1	45810865	0.0501653	170548	ebi-a-GCST004628	rs17853159	A	G	0.0807	Immature fraction of reticulocytes	TRUE	reported	igd	0.9193	0.0807	0.000348914	59.5267
0.00464832	4.05e-15	1	220189139	0.0365053	170548	ebi-a-GCST004628	rs77664284	T	A	0.8224	Immature fraction of reticulocytes	TRUE	reported	igd	0.1776	0.1776	0.000361507	61.6758
0.0036199	1.44e-15	1	25743639	-0.0288951	170548	ebi-a-GCST004628	rs35379366	C	CA	0.5556	Immature fraction of reticulocytes	TRUE	reported	igd	0.4444	0.4444	0.000373462	63.7162
0.00404747	3.21e-09	1	158582543	0.0239635	170548	ebi-a-GCST004628	rs2251963	A	G	0.2618	Immature fraction of reticulocytes	TRUE	reported	igd	0.7382	0.2618	0.000205493	35.0532
0.00358399	5.26e-27	1	205201325	-0.0385673	170548	ebi-a-GCST004628	rs61823972	C	A	0.4142	Immature fraction of reticulocytes	TRUE	reported	igd	0.5858	0.4142	0.000678521	115.798
0.0063876	1.56e-10	1	248003738	0.0408739	170548	ebi-a-GCST004628	rs12087346	G	A	0.0849	Immature fraction of reticulocytes	TRUE	reported	igd	0.9151	0.0849	0.00024003	40.946
0.00374896	3e-172	1	248039451	0.104889	170548	ebi-a-GCST004628	rs3811444	T	C	0.3362	Immature fraction of reticulocytes	TRUE	reported	igd	0.6638	0.3362	0.00456881	782.768
0.00369378	1.15e-13	2	8762414	0.0274152	170548	ebi-a-GCST004628	rs3896594	G	T	0.3813	Immature fraction of reticulocytes	TRUE	reported	igd	0.6187	0.3813	0.000322889	55.0853
0.00497263	1.9e-12	2	60719970	-0.035016	170548	ebi-a-GCST004628	rs766432	A	C	0.8507	Immature fraction of reticulocytes	TRUE	reported	igd	0.1493	0.1493	0.000290662	49.5856
0.00385568	1.2e-09	2	87002229	0.0234457	170548	ebi-a-GCST004628	rs1193	T	C	0.6849	Immature fraction of reticulocytes	TRUE	reported	igd	0.3151	0.3151	0.000216762	36.976
0.00744972	1.1e-12	2	112117304	0.0530196	170548	ebi-a-GCST004628	rs113993396	G	C	0.0897	Immature fraction of reticulocytes	TRUE	reported	igd	0.9103	0.0897	0.000296905	50.651
0.00379337	1.4e-31	2	182396032	-0.0443516	170548	ebi-a-GCST004628	rs6433921	G	T	0.6699	Immature fraction of reticulocytes	TRUE	reported	igd	0.3301	0.3301	0.000800891	136.698
0.00356961	4.98e-08	2	219154781	-0.0194614	170548	ebi-a-GCST004628	rs992157	A	G	0.5631	Immature fraction of reticulocytes	TRUE	reported	igd	0.4369	0.4369	0.000174255	29.7236
0.00356441	1.99e-11	2	111935461	-0.023907	170548	ebi-a-GCST004628	rs7565445	T	C	0.4772	Immature fraction of reticulocytes	TRUE	reported	igd	0.5228	0.4772	0.000263702	44.9852
0.00371952	1.89e-20	2	61680993	-0.0344733	170548	ebi-a-GCST004628	rs812925	G	C	0.3508	Immature fraction of reticulocytes	TRUE	reported	igd	0.6492	0.3508	0.000503416	85.8987
0.00380656	1.54e-08	2	24000218	-0.0215331	170548	ebi-a-GCST004628	rs71402507	ATATATC	A	0.4676	Immature fraction of reticulocytes	TRUE	reported	igd	0.5324	0.4676	0.000187594	31.9995
0.00373361	3.78e-10	2	37158384	-0.0233825	170548	ebi-a-GCST004628	rs11679564	T	G	0.3483	Immature fraction of reticulocytes	TRUE	reported	igd	0.6517	0.3483	0.00022992	39.221
0.00679749	6.1e-09	2	43464818	-0.0395205	170548	ebi-a-GCST004628	rs113542380	A	G	0.0763	Immature fraction of reticulocytes	TRUE	reported	igd	0.9237	0.0763	0.00019816	33.802
0.00373932	5.03e-11	2	191741197	-0.0245679	170548	ebi-a-GCST004628	rs11687659	A	C	0.3445	Immature fraction of reticulocytes	TRUE	reported	igd	0.6555	0.3445	0.000253043	43.1664
0.00517209	4.36e-46	2	24154964	-0.0737121	170548	ebi-a-GCST004628	rs12621445	T	C	0.1357	Immature fraction of reticulocytes	TRUE	reported	igd	0.8643	0.1357	0.00118955	203.114
0.0036299	5.27e-30	2	218683154	0.0413078	170548	ebi-a-GCST004628	rs2571445	G	A	0.6054	Immature fraction of reticulocytes	TRUE	reported	igd	0.3946	0.3946	0.00075875	129.5
0.0036039	3.22e-10	3	12517103	-0.0226606	170548	ebi-a-GCST004628	rs1797885	A	G	0.5837	Immature fraction of reticulocytes	TRUE	reported	igd	0.4163	0.4163	0.000231766	39.536
0.00381266	5.5e-106	3	50329826	-0.0833672	170548	ebi-a-GCST004628	rs1076872	G	A	0.6833	Immature fraction of reticulocytes	TRUE	reported	igd	0.3167	0.3167	0.00279558	478.111
0.0036316	4.9e-10	3	171799136	0.0225969	170548	ebi-a-GCST004628	rs34033889	CT	C	0.5832	Immature fraction of reticulocytes	TRUE	reported	igd	0.4168	0.4168	0.000226964	38.7165
0.00387961	7.61e-10	3	72288745	0.0238708	170548	ebi-a-GCST004628	rs12632003	G	A	0.6958	Immature fraction of reticulocytes	TRUE	reported	igd	0.3042	0.3042	0.000221929	37.8576
0.0036236	1.58e-09	3	186656602	0.021874	170548	ebi-a-GCST004628	rs3864106	C	G	0.5865	Immature fraction of reticulocytes	TRUE	reported	igd	0.4135	0.4135	0.000213617	36.4394
0.00400721	3.7e-09	3	184010048	0.0236304	170548	ebi-a-GCST004628	rs3914188	C	G	0.7317	Immature fraction of reticulocytes	TRUE	reported	igd	0.2683	0.2683	0.000203856	34.7739
0.00373562	1.4e-16	3	58036935	-0.0308733	170548	ebi-a-GCST004628	rs732527	C	T	0.3585	Immature fraction of reticulocytes	TRUE	reported	igd	0.6415	0.3585	0.000400332	68.3023
0.00416189	1.19e-08	3	195779812	-0.0237253	170548	ebi-a-GCST004628	rs41298085	T	C	0.24	Immature fraction of reticulocytes	TRUE	reported	igd	0.76	0.24	0.000190508	32.4965
0.00383801	1.15e-41	4	144903572	0.051901	170548	ebi-a-GCST004628	rs4835473	T	A	0.6899	Immature fraction of reticulocytes	TRUE	reported	igd	0.3101	0.3101	0.00107109	182.867
0.00372218	2.12e-08	4	1144702	0.0208508	170548	ebi-a-GCST004628	rs4974633	A	G	0.3473	Immature fraction of reticulocytes	TRUE	reported	igd	0.6527	0.3473	0.00018396	31.3795
0.00494473	6.6e-36	4	55408999	0.0618576	170548	ebi-a-GCST004628	rs218265	C	T	0.1572	Immature fraction of reticulocytes	TRUE	reported	igd	0.8428	0.1572	0.000916761	156.493
0.00391792	2.02e-08	4	153957992	-0.0219819	170548	ebi-a-GCST004628	rs56348773	C	G	0.3045	Immature fraction of reticulocytes	TRUE	reported	igd	0.6955	0.3045	0.000184541	31.4785
0.0036215	3.49e-08	5	38922826	0.0199719	170548	ebi-a-GCST004628	rs6864478	G	A	0.4086	Immature fraction of reticulocytes	TRUE	reported	igd	0.5914	0.4086	0.000178294	30.4128
0.0119635	7.01e-25	5	52095943	0.12323	170548	ebi-a-GCST004628	rs114309882	A	G	0.0226	Immature fraction of reticulocytes	TRUE	reported	igd	0.9774	0.0226	0.000621727	106.099
0.00354993	2.46e-09	5	131705458	-0.0211731	170548	ebi-a-GCST004628	rs2631367	G	C	0.5191	Immature fraction of reticulocytes	TRUE	reported	igd	0.4809	0.4809	0.000208541	35.5733
0.00361535	1.28e-38	5	173287851	-0.0469859	170548	ebi-a-GCST004628	rs875741	A	G	0.4063	Immature fraction of reticulocytes	TRUE	reported	igd	0.5937	0.4063	0.000989368	168.9
0.00410253	2.56e-08	5	127388844	-0.022848	170548	ebi-a-GCST004628	rs2250127	A	G	0.2489	Immature fraction of reticulocytes	TRUE	reported	igd	0.7511	0.2489	0.000181831	31.0161
0.00531184	8.71e-21	5	95162418	-0.0496692	170548	ebi-a-GCST004628	rs57675369	AG	A	0.1283	Immature fraction of reticulocytes	TRUE	reported	igd	0.8717	0.1283	0.000512407	87.4338
0.00561401	1.21e-08	5	154039972	0.0319904	170548	ebi-a-GCST004628	rs13167587	A	G	0.1143	Immature fraction of reticulocytes	TRUE	reported	igd	0.8857	0.1143	0.000190355	32.4704
0.00893836	2.07e-70	5	52083226	0.158564	170548	ebi-a-GCST004628	rs115421711	G	A	0.0412	Immature fraction of reticulocytes	TRUE	reported	igd	0.9588	0.0412	0.00184182	314.694
0.00488903	1.46e-09	6	26107463	0.0295744	170548	ebi-a-GCST004628	rs198846	G	A	0.8442	Immature fraction of reticulocytes	TRUE	reported	igd	0.1558	0.1558	0.00021451	36.5916
0.00480316	1.52e-12	6	29751129	-0.0339725	170548	ebi-a-GCST004628	rs9258357	C	T	0.8379	Immature fraction of reticulocytes	TRUE	reported	igd	0.1621	0.1621	0.000293242	50.026
0.00355646	1.45e-34	6	30077229	-0.0436102	170548	ebi-a-GCST004628	rs2523990	G	A	0.5386	Immature fraction of reticulocytes	TRUE	reported	igd	0.4614	0.4614	0.000880868	150.361
0.00362207	5.14e-09	6	6682662	0.0211626	170548	ebi-a-GCST004628	rs9392827	C	A	0.4746	Immature fraction of reticulocytes	TRUE	reported	igd	0.5254	0.4746	0.00020012	34.1365
0.0039642	9.99e-18	6	47452270	0.0339893	170548	ebi-a-GCST004628	rs9296559	C	T	0.2752	Immature fraction of reticulocytes	TRUE	reported	igd	0.7248	0.2752	0.000430863	73.5137
0.00375329	1.95e-08	6	126178587	0.0210788	170548	ebi-a-GCST004628	rs4895800	T	A	0.364	Immature fraction of reticulocytes	TRUE	reported	igd	0.636	0.364	0.000184902	31.5401
0.0160985	7.57e-13	6	139733287	0.115407	170548	ebi-a-GCST004628	rs145978216	G	A	0.0145	Immature fraction of reticulocytes	TRUE	reported	igd	0.9855	0.0145	0.000301242	51.3912
0.0035694	1e-200	6	139840693	-0.137168	170548	ebi-a-GCST004628	rs592423	C	A	0.554	Immature fraction of reticulocytes	TRUE	reported	igd	0.446	0.446	0.00858468	1476.76
0.00395547	1.89e-08	6	31238522	-0.0222376	170548	ebi-a-GCST004628	rs9264644	T	C	0.2769	Immature fraction of reticulocytes	TRUE	reported	igd	0.7231	0.2769	0.00018529	31.6064
0.00378294	3.23e-12	6	109631782	0.0263567	170548	ebi-a-GCST004628	rs9374081	G	A	0.3397	Immature fraction of reticulocytes	TRUE	reported	igd	0.6603	0.3397	0.000284546	48.542
0.00513936	4.38e-21	6	139802995	-0.0484291	170548	ebi-a-GCST004628	rs3010292	G	T	0.8539	Immature fraction of reticulocytes	TRUE	reported	igd	0.1461	0.1461	0.000520382	88.7952
0.00436058	3.66e-09	7	100237597	-0.0257227	170548	ebi-a-GCST004628	rs6958696	T	C	0.2093	Immature fraction of reticulocytes	TRUE	reported	igd	0.7907	0.2093	0.00020399	34.7968
0.00372268	2.65e-33	7	134388083	-0.0447623	170548	ebi-a-GCST004628	rs2347696	C	T	0.3526	Immature fraction of reticulocytes	TRUE	reported	igd	0.6474	0.3526	0.00084703	144.58
0.0175555	7.84e-11	7	142738606	0.114175	170548	ebi-a-GCST004628	rs149884636	A	G	0.0119	Immature fraction of reticulocytes	TRUE	reported	igd	0.9881	0.0119	0.000247948	42.2971
0.00367272	1.88e-16	7	16699977	0.0302238	170548	ebi-a-GCST004628	rs706027	T	A	0.3809	Immature fraction of reticulocytes	TRUE	reported	igd	0.6191	0.3809	0.00039692	67.7201
0.00357038	1.34e-36	7	50427982	0.0451154	170548	ebi-a-GCST004628	rs6592965	A	G	0.4546	Immature fraction of reticulocytes	TRUE	reported	igd	0.5454	0.4546	0.000935336	159.667
0.00566038	2.27e-12	7	5234965	0.039719	170548	ebi-a-GCST004628	rs4724452	T	A	0.8895	Immature fraction of reticulocytes	TRUE	reported	igd	0.1105	0.1105	0.000288625	49.238
0.00947361	4.51e-13	7	47440798	-0.0685837	170548	ebi-a-GCST004628	rs76459970	A	G	0.0367	Immature fraction of reticulocytes	TRUE	reported	igd	0.9633	0.0367	0.000307207	52.409
0.00581129	6.72e-09	7	116200092	0.0336932	170548	ebi-a-GCST004628	rs9920	C	T	0.1051	Immature fraction of reticulocytes	TRUE	reported	igd	0.8949	0.1051	0.000197064	33.6151
0.00395964	2.86e-08	8	8998262	-0.0219741	170548	ebi-a-GCST004628	rs434238	T	C	0.2897	Immature fraction of reticulocytes	TRUE	reported	igd	0.7103	0.2897	0.000180545	30.7968
0.00392136	2.06e-25	8	26266834	0.0408517	170548	ebi-a-GCST004628	rs3808576	A	G	0.7007	Immature fraction of reticulocytes	TRUE	reported	igd	0.2993	0.2993	0.000635951	108.528
0.00395398	8.64e-24	8	116667634	-0.0397613	170548	ebi-a-GCST004628	rs2737265	G	A	0.2824	Immature fraction of reticulocytes	TRUE	reported	igd	0.7176	0.2824	0.000592582	101.122
0.0035515	8.36e-10	8	142232256	-0.0217991	170548	ebi-a-GCST004628	rs59918340	G	A	0.477	Immature fraction of reticulocytes	TRUE	reported	igd	0.523	0.477	0.000220857	37.6746
0.0042528	1.04e-11	8	41630447	0.0289196	170548	ebi-a-GCST004628	rs4737010	A	G	0.2282	Immature fraction of reticulocytes	TRUE	reported	igd	0.7718	0.2282	0.000271063	46.2412
0.00418466	4.29e-08	8	103889048	0.0229261	170548	ebi-a-GCST004628	rs2570949	C	A	0.2345	Immature fraction of reticulocytes	TRUE	reported	igd	0.7655	0.2345	0.000175961	30.0148
0.00360862	7.89e-11	8	108393959	-0.0234656	170548	ebi-a-GCST004628	rs1654723	G	A	0.5863	Immature fraction of reticulocytes	TRUE	reported	igd	0.4137	0.4137	0.000247872	42.284
0.00964716	2.74e-13	9	135860412	-0.0704869	170548	ebi-a-GCST004628	rs73660574	A	G	0.043	Immature fraction of reticulocytes	TRUE	reported	igd	0.957	0.043	0.000312921	53.3842
0.00755776	9.91e-10	9	135864436	-0.0461846	170548	ebi-a-GCST004628	rs60757417	G	C	0.0611	Immature fraction of reticulocytes	TRUE	reported	igd	0.9389	0.0611	0.00021891	37.3425
0.00537173	1.9e-08	9	140100317	0.0301961	170548	ebi-a-GCST004628	rs113809617	G	C	0.1334	Immature fraction of reticulocytes	TRUE	reported	igd	0.8666	0.1334	0.000185245	31.5986
0.00362173	1.35e-20	9	137118170	0.0336959	170548	ebi-a-GCST004628	rs1475718	A	G	0.4444	Immature fraction of reticulocytes	TRUE	reported	igd	0.5556	0.4444	0.000507288	86.5599
0.0043752	7.43e-49	9	4855858	-0.0642732	170548	ebi-a-GCST004628	rs7853365	C	A	0.2073	Immature fraction of reticulocytes	TRUE	reported	igd	0.7927	0.2073	0.00126377	215.804
0.00359182	2.97e-17	9	34053815	-0.0303434	170548	ebi-a-GCST004628	rs10814065	G	C	0.4051	Immature fraction of reticulocytes	TRUE	reported	igd	0.5949	0.4051	0.000418284	71.3665
0.0036475	4.86e-11	10	26741207	0.0239831	170548	ebi-a-GCST004628	rs2992263	A	G	0.6089	Immature fraction of reticulocytes	TRUE	reported	igd	0.3911	0.3911	0.000253433	43.233
0.0101366	4.44e-16	10	64974156	0.0823699	170548	ebi-a-GCST004628	rs41274072	C	T	0.0317	Immature fraction of reticulocytes	TRUE	reported	igd	0.9683	0.0317	0.000387024	66.0309
0.00366063	4.93e-09	10	72633458	-0.0214135	170548	ebi-a-GCST004628	rs10762410	T	C	0.3725	Immature fraction of reticulocytes	TRUE	reported	igd	0.6275	0.3725	0.0002006	34.2183
0.00356619	2.74e-08	10	81108956	0.0198189	170548	ebi-a-GCST004628	rs2233718	G	A	0.4561	Immature fraction of reticulocytes	TRUE	reported	igd	0.5439	0.4561	0.000181061	30.8848
0.00369977	2.96e-11	10	45399946	0.024599	170548	ebi-a-GCST004628	rs5784657	TA	T	0.5801	Immature fraction of reticulocytes	TRUE	reported	igd	0.4199	0.4199	0.000259135	44.2059
0.00377645	3.98e-11	10	104628873	-0.0249431	170548	ebi-a-GCST004628	rs7085104	G	A	0.3292	Immature fraction of reticulocytes	TRUE	reported	igd	0.6708	0.3292	0.000255726	43.6243
0.00381552	2.18e-67	10	45953767	0.0661771	170548	ebi-a-GCST004628	rs7908745	G	A	0.3143	Immature fraction of reticulocytes	TRUE	reported	igd	0.6857	0.3143	0.00176074	300.817
0.00568038	1.41e-11	10	71094504	0.0383812	170548	ebi-a-GCST004628	rs17476364	C	T	0.1104	Immature fraction of reticulocytes	TRUE	reported	igd	0.8896	0.1104	0.000267621	45.6538
0.00367369	4.27e-139	10	25218243	-0.0922318	170548	ebi-a-GCST004628	rs10828725	T	G	0.3704	Immature fraction of reticulocytes	TRUE	reported	igd	0.6296	0.3704	0.0036822	630.306
0.00471601	9.03e-10	11	95274265	0.0288885	170548	ebi-a-GCST004628	rs143002974	A	AAT	0.1764	Immature fraction of reticulocytes	TRUE	reported	igd	0.8236	0.1764	0.000219967	37.5228
0.00475316	1.66e-18	11	95308854	0.0417262	170548	ebi-a-GCST004628	rs11021221	A	T	0.1691	Immature fraction of reticulocytes	TRUE	reported	igd	0.8309	0.1691	0.000451658	77.0633
0.0037725	5.23e-09	11	47575370	0.02203	170548	ebi-a-GCST004628	rs2868996	T	A	0.3381	Immature fraction of reticulocytes	TRUE	reported	igd	0.6619	0.3381	0.000199911	34.1009
0.0043836	9.12e-10	11	63852716	0.0268455	170548	ebi-a-GCST004628	rs10897473	T	C	0.2087	Immature fraction of reticulocytes	TRUE	reported	igd	0.7913	0.2087	0.000219856	37.5039
0.00356625	6.51e-13	11	8844653	-0.025639	170548	ebi-a-GCST004628	rs35762459	TA	T	0.4697	Immature fraction of reticulocytes	TRUE	reported	igd	0.5303	0.4697	0.000302971	51.6861
0.0177936	7.49e-24	11	64020784	-0.179182	170548	ebi-a-GCST004628	rs7110262	T	C	0.0101	Immature fraction of reticulocytes	TRUE	reported	igd	0.9899	0.0101	0.000594232	101.404
0.00439597	1.56e-18	11	65405600	-0.0386189	170548	ebi-a-GCST004628	rs2306363	T	G	0.2068	Immature fraction of reticulocytes	TRUE	reported	igd	0.7932	0.2068	0.000452322	77.1765
0.00365781	7.58e-09	12	93709892	0.0211332	170548	ebi-a-GCST004628	rs4761702	C	T	0.3774	Immature fraction of reticulocytes	TRUE	reported	igd	0.6226	0.3774	0.000195685	33.3798
0.00377917	3.79e-17	12	95887021	-0.031818	170548	ebi-a-GCST004628	rs301043	G	A	0.3329	Immature fraction of reticulocytes	TRUE	reported	igd	0.6671	0.3329	0.000415457	70.8839
0.00362832	5.56e-14	12	112883476	0.0272778	170548	ebi-a-GCST004628	rs11066309	A	G	0.4089	Immature fraction of reticulocytes	TRUE	reported	igd	0.5911	0.4089	0.000331297	56.52
0.00375295	5.7e-60	12	121024032	-0.061299	170548	ebi-a-GCST004628	rs4767916	C	T	0.3395	Immature fraction of reticulocytes	TRUE	reported	igd	0.6605	0.3395	0.00156184	266.782
0.00438988	2.12e-11	12	4334308	0.0294016	170548	ebi-a-GCST004628	rs7138216	C	G	0.2089	Immature fraction of reticulocytes	TRUE	reported	igd	0.7911	0.2089	0.000262952	44.8571
0.00679256	5.8e-10	13	45588205	-0.0420854	170548	ebi-a-GCST004628	rs73181516	G	A	0.0748	Immature fraction of reticulocytes	TRUE	reported	igd	0.9252	0.0748	0.000225036	38.3876
0.00361582	4.95e-08	13	51384608	-0.0197178	170548	ebi-a-GCST004628	rs4523838	A	G	0.5592	Immature fraction of reticulocytes	TRUE	reported	igd	0.4408	0.4408	0.000174334	29.7371
0.00583599	6.85e-20	14	67883624	-0.0532827	170548	ebi-a-GCST004628	rs17248895	C	A	0.1031	Immature fraction of reticulocytes	TRUE	reported	igd	0.8969	0.1031	0.000488522	83.3563
0.00594557	5.13e-17	14	35226811	-0.0498451	170548	ebi-a-GCST004628	rs151102833	T	C	0.103	Immature fraction of reticulocytes	TRUE	reported	igd	0.897	0.103	0.000411938	70.2834
0.00392818	1.61e-12	14	103190362	-0.027753	170548	ebi-a-GCST004628	rs11628569	G	A	0.2892	Immature fraction of reticulocytes	TRUE	reported	igd	0.7108	0.2892	0.000292593	49.9151
0.00362903	2.2e-25	15	62848768	0.0377827	170548	ebi-a-GCST004628	rs7183349	G	A	0.4114	Immature fraction of reticulocytes	TRUE	reported	igd	0.5886	0.4114	0.000635159	108.393
0.00445363	3.15e-09	15	63013712	0.0263823	170548	ebi-a-GCST004628	rs7170437	A	C	0.2522	Immature fraction of reticulocytes	TRUE	reported	igd	0.7478	0.2522	0.000205713	35.0907
0.00595932	3.57e-09	16	212649	-0.035179	170548	ebi-a-GCST004628	rs3785309	T	C	0.1001	Immature fraction of reticulocytes	TRUE	reported	igd	0.8999	0.1001	0.000204286	34.8472
0.00380695	7.64e-18	17	21156860	-0.0327584	170548	ebi-a-GCST004628	rs8067342	T	C	0.3173	Immature fraction of reticulocytes	TRUE	reported	igd	0.6827	0.3173	0.000433966	74.0433
0.00439896	4.09e-53	17	27187789	0.0674831	170548	ebi-a-GCST004628	rs6803	T	C	0.796	Immature fraction of reticulocytes	TRUE	reported	igd	0.204	0.204	0.00137798	235.334
0.00457564	3.86e-16	17	76124865	-0.0372587	170548	ebi-a-GCST004628	rs2748424	G	C	0.1893	Immature fraction of reticulocytes	TRUE	reported	igd	0.8107	0.1893	0.00038863	66.305
0.00354808	2.31e-15	17	78111877	0.0281127	170548	ebi-a-GCST004628	rs2361710	C	T	0.4725	Immature fraction of reticulocytes	TRUE	reported	igd	0.5275	0.4725	0.00036797	62.7788
0.00668317	3.46e-09	17	76376236	-0.0394863	170548	ebi-a-GCST004628	rs113854389	T	C	0.0804	Immature fraction of reticulocytes	TRUE	reported	igd	0.9196	0.0804	0.000204641	34.9078
0.00411337	7.22e-09	17	37689327	0.0237993	170548	ebi-a-GCST004628	rs11407879	TA	T	0.7397	Immature fraction of reticulocytes	TRUE	reported	igd	0.2603	0.2603	0.000196246	33.4756
0.00646388	8.42e-16	17	40005639	0.0520208	170548	ebi-a-GCST004628	rs11653094	C	T	0.9177	Immature fraction of reticulocytes	TRUE	reported	igd	0.0823	0.0823	0.000379626	64.7683
0.00363493	1.1e-16	17	42330122	0.0301475	170548	ebi-a-GCST004628	rs1476512	T	C	0.5491	Immature fraction of reticulocytes	TRUE	reported	igd	0.4509	0.4509	0.00040317	68.7868
0.00388347	1.28e-17	17	76259847	-0.0331863	170548	ebi-a-GCST004628	rs11650665	G	T	0.3115	Immature fraction of reticulocytes	TRUE	reported	igd	0.6885	0.3115	0.000428001	73.0252
0.0035511	4.2e-11	18	67533961	-0.0234264	170548	ebi-a-GCST004628	rs1788229	G	T	0.5284	Immature fraction of reticulocytes	TRUE	reported	igd	0.4716	0.4716	0.00025511	43.5191
0.00735545	2.34e-08	18	46390047	0.0410798	170548	ebi-a-GCST004628	rs72915668	G	T	0.0645	Immature fraction of reticulocytes	TRUE	reported	igd	0.9355	0.0645	0.000182857	31.1913
0.00728275	2.12e-08	18	43334972	-0.0407985	170548	ebi-a-GCST004628	rs12607671	T	A	0.0648	Immature fraction of reticulocytes	TRUE	reported	igd	0.9352	0.0648	0.00018398	31.3829
0.00381455	2.28e-37	19	913048	-0.0487284	170548	ebi-a-GCST004628	rs1683587	C	G	0.5151	Immature fraction of reticulocytes	TRUE	reported	igd	0.4849	0.4849	0.000955907	163.182
0.00426655	5.86e-41	19	10739143	0.0571819	170548	ebi-a-GCST004628	rs8110055	C	A	0.7766	Immature fraction of reticulocytes	TRUE	reported	igd	0.2234	0.2234	0.00105211	179.622
0.00371049	1.92e-10	19	35467526	0.0236268	170548	ebi-a-GCST004628	rs1644150	T	C	0.3837	Immature fraction of reticulocytes	TRUE	reported	igd	0.6163	0.3837	0.000237683	40.5455
0.00644331	4.36e-38	19	45412079	-0.0831349	170548	ebi-a-GCST004628	rs7412	T	C	0.0792	Immature fraction of reticulocytes	TRUE	reported	igd	0.9208	0.0792	0.000975166	166.473
0.0146173	2.82e-13	19	10864940	0.106748	170548	ebi-a-GCST004628	rs147917710	TC	T	0.0171	Immature fraction of reticulocytes	TRUE	reported	igd	0.9829	0.0171	0.00031261	53.331
0.00369461	8.95e-17	19	35693120	-0.0307314	170548	ebi-a-GCST004628	rs28659908	C	T	0.4076	Immature fraction of reticulocytes	TRUE	reported	igd	0.5924	0.4076	0.000405513	69.1867
0.00397854	5.6e-09	19	12987881	-0.0231884	170548	ebi-a-GCST004628	rs2418568	G	A	0.2735	Immature fraction of reticulocytes	TRUE	reported	igd	0.7265	0.2735	0.000199141	33.9695
0.00637569	1e-200	19	11297258	0.209389	170548	ebi-a-GCST004628	rs12974711	C	T	0.084	Immature fraction of reticulocytes	TRUE	reported	igd	0.916	0.084	0.00628447	1078.57
0.00430373	1.24e-13	19	1182518	-0.0319033	170548	ebi-a-GCST004628	rs35434635	A	G	0.2208	Immature fraction of reticulocytes	TRUE	reported	igd	0.7792	0.2208	0.000322103	54.9511
0.00440869	1.45e-12	19	47072395	-0.0312107	170548	ebi-a-GCST004628	rs4435363	G	A	0.2029	Immature fraction of reticulocytes	TRUE	reported	igd	0.7971	0.2029	0.000293774	50.1167
0.00357963	3.96e-30	20	55990405	0.0408244	170548	ebi-a-GCST004628	rs737092	C	T	0.4892	Immature fraction of reticulocytes	TRUE	reported	igd	0.5108	0.4892	0.000762054	130.064
0.00427673	1.43e-38	20	4155935	0.0555465	170548	ebi-a-GCST004628	rs2295484	T	G	0.2331	Immature fraction of reticulocytes	TRUE	reported	igd	0.7669	0.2331	0.000988129	168.688
0.00362373	3.42e-46	20	4155193	-0.0517069	170548	ebi-a-GCST004628	rs1741314	C	T	0.5557	Immature fraction of reticulocytes	TRUE	reported	igd	0.4443	0.4443	0.0011924	203.601
0.00384593	3.09e-12	20	31105023	-0.0268196	170548	ebi-a-GCST004628	rs293570	G	A	0.312	Immature fraction of reticulocytes	TRUE	reported	igd	0.688	0.312	0.000285057	48.6292
0.00363912	6.87e-14	20	38563245	0.0272583	170548	ebi-a-GCST004628	rs2145943	G	A	0.4078	Immature fraction of reticulocytes	TRUE	reported	igd	0.5922	0.4078	0.000328863	56.1048
0.00610701	2.19e-18	22	30199338	-0.0534176	170548	ebi-a-GCST004628	rs249394	C	T	0.093	Immature fraction of reticulocytes	TRUE	reported	igd	0.907	0.093	0.000448405	76.5079
0.00367183	2.65e-08	22	29743482	0.0204256	170548	ebi-a-GCST004628	rs2283849	C	T	0.3688	Immature fraction of reticulocytes	TRUE	reported	igd	0.6312	0.3688	0.000181409	30.9442
0.00356841	1.4e-15	22	37462936	-0.0284942	170548	ebi-a-GCST004628	rs855791	G	A	0.5613	Immature fraction of reticulocytes	TRUE	reported	igd	0.4387	0.4387	0.000373727	63.7615
0.00480261	4.27e-09	1	26649576	-0.0282073	171643	ebi-a-GCST004627	rs35042014	CT	C	0.8104	Lymphocyte counts	TRUE	reported	igd	0.1896	0.1896	0.000200935	34.4956
0.00374111	2.21e-16	1	67500778	-0.0307153	171643	ebi-a-GCST004627	rs2815368	T	C	0.648	Lymphocyte counts	TRUE	reported	igd	0.352	0.352	0.000392565	67.4068
0.00533679	9.63e-10	1	101819650	0.0326365	171643	ebi-a-GCST004627	rs12733309	G	A	0.1321	Lymphocyte counts	TRUE	reported	igd	0.8679	0.1321	0.000217834	37.3974
0.00436679	5.7e-11	1	160782100	0.0286089	171643	ebi-a-GCST004627	rs12117689	T	C	0.2182	Lymphocyte counts	TRUE	reported	igd	0.7818	0.2182	0.000250002	42.9213
0.0167686	2.5e-08	1	198498784	0.0934598	171643	ebi-a-GCST004627	rs188626852	A	C	0.0139	Lymphocyte counts	TRUE	reported	igd	0.9861	0.0139	0.000180947	31.0635
0.0125657	3.41e-09	1	198604101	-0.0742696	171643	ebi-a-GCST004627	rs12134373	C	T	0.0222	Lymphocyte counts	TRUE	reported	igd	0.9778	0.0222	0.000203486	34.9336
0.00598731	3.05e-10	1	203657601	-0.0376958	171643	ebi-a-GCST004627	rs5780192	AT	A	0.8977	Lymphocyte counts	TRUE	reported	igd	0.1023	0.1023	0.000230885	39.6385
0.00573619	3.03e-09	1	247638515	-0.0340167	171643	ebi-a-GCST004627	rs78486847	T	C	0.1125	Lymphocyte counts	TRUE	reported	igd	0.8875	0.1125	0.000204844	35.1668
0.00593188	7.57e-21	1	114303808	-0.0555553	171643	ebi-a-GCST004627	rs6679677	A	C	0.1016	Lymphocyte counts	TRUE	reported	igd	0.8984	0.1016	0.000510762	87.7124
0.00406138	8.52e-16	1	158582838	0.03268	171643	ebi-a-GCST004627	rs2157691	C	G	0.2659	Lymphocyte counts	TRUE	reported	igd	0.7341	0.2659	0.000377074	64.7458
0.00568415	1.33e-08	1	225962264	-0.0322996	171643	ebi-a-GCST004627	rs151029532	AGG	A	0.1143	Lymphocyte counts	TRUE	reported	igd	0.8857	0.1143	0.000188086	32.2893
0.00366893	9.58e-12	1	8498326	-0.024995	171643	ebi-a-GCST004627	rs34976449	TG	T	0.5849	Lymphocyte counts	TRUE	reported	igd	0.4151	0.4151	0.000270324	46.4112
0.00359532	4.16e-10	1	150687296	-0.0224636	171643	ebi-a-GCST004627	rs10888388	T	C	0.515	Lymphocyte counts	TRUE	reported	igd	0.485	0.485	0.000227383	39.0372
0.00450116	3.25e-08	1	23837560	0.0248789	171643	ebi-a-GCST004627	rs3218203	G	C	0.2045	Lymphocyte counts	TRUE	reported	igd	0.7955	0.2045	0.000177955	30.5498
0.00435482	1.08e-15	1	206687263	-0.0349131	171643	ebi-a-GCST004627	rs12124627	G	C	0.2245	Lymphocyte counts	TRUE	reported	igd	0.7755	0.2245	0.000374324	64.2734
0.00363073	2.23e-09	1	56907720	-0.0217125	171643	ebi-a-GCST004627	rs4319365	A	G	0.5434	Lymphocyte counts	TRUE	reported	igd	0.4566	0.4566	0.000208312	35.7624
0.00363203	4.53e-24	1	101250810	-0.0367538	171643	ebi-a-GCST004627	rs1041164	A	C	0.5661	Lymphocyte counts	TRUE	reported	igd	0.4339	0.4339	0.000596239	102.4
0.00370988	4.23e-08	1	214366917	0.020333	171643	ebi-a-GCST004627	rs1223810	A	T	0.6181	Lymphocyte counts	TRUE	reported	igd	0.3819	0.3819	0.000174977	30.0385
0.00736319	1.86e-30	2	112239082	-0.0844595	171643	ebi-a-GCST004627	rs55706446	T	C	0.0727	Lymphocyte counts	TRUE	reported	igd	0.9273	0.0727	0.00076596	131.571
0.00360231	3.59e-11	2	113973632	0.0238481	171643	ebi-a-GCST004627	rs2019137	A	G	0.4808	Lymphocyte counts	TRUE	reported	igd	0.5192	0.4808	0.000255275	43.8269
0.00456709	3.9e-10	2	227291731	0.0285807	171643	ebi-a-GCST004627	rs11676298	G	C	0.1932	Lymphocyte counts	TRUE	reported	igd	0.8068	0.1932	0.000228108	39.1617
0.0049512	3.84e-08	2	7615061	-0.0272231	171643	ebi-a-GCST004627	rs6721663	A	G	0.1591	Lymphocyte counts	TRUE	reported	igd	0.8409	0.1591	0.000176097	30.2308
0.00528987	1.41e-08	2	223969637	0.0300059	171643	ebi-a-GCST004627	rs13019090	A	C	0.8652	Lymphocyte counts	TRUE	reported	igd	0.1348	0.1348	0.00018742	32.175
0.0069547	2.15e-25	2	43451957	-0.072423	171643	ebi-a-GCST004627	rs149290349	A	G	0.0761	Lymphocyte counts	TRUE	reported	igd	0.9239	0.0761	0.000631387	108.44
0.00429111	6.2e-16	2	103086770	0.0346951	171643	ebi-a-GCST004627	rs990171	C	A	0.7739	Lymphocyte counts	TRUE	reported	igd	0.2261	0.2261	0.00038072	65.372
0.00551438	1.04e-18	2	143745800	-0.0486974	171643	ebi-a-GCST004627	rs7607734	G	A	0.1274	Lymphocyte counts	TRUE	reported	igd	0.8726	0.1274	0.000454145	77.9854
0.0041299	1.74e-19	2	202124502	0.037288	171643	ebi-a-GCST004627	rs6735656	T	G	0.746	Lymphocyte counts	TRUE	reported	igd	0.254	0.254	0.000474708	81.5181
0.00526936	7.26e-40	2	24169356	0.0696309	171643	ebi-a-GCST004627	rs201820157	AT	A	0.1342	Lymphocyte counts	TRUE	reported	igd	0.8658	0.1342	0.0010163	174.616
0.0036637	2.11e-12	2	27730940	-0.025744	171643	ebi-a-GCST004627	rs1260326	C	T	0.6052	Lymphocyte counts	TRUE	reported	igd	0.3948	0.3948	0.000287582	49.375
0.00386762	2.77e-36	2	182020696	-0.0486494	171643	ebi-a-GCST004627	rs59395276	C	T	0.3209	Lymphocyte counts	TRUE	reported	igd	0.6791	0.3209	0.000920961	158.22
0.00435688	6.37e-13	2	232579379	-0.0313361	171643	ebi-a-GCST004627	rs58106596	A	G	0.2228	Lymphocyte counts	TRUE	reported	igd	0.7772	0.2228	0.000301288	51.7289
0.00384571	1.01e-19	2	111607401	0.0349481	171643	ebi-a-GCST004627	rs7576541	T	C	0.6785	Lymphocyte counts	TRUE	reported	igd	0.3215	0.3215	0.000480905	82.5827
0.0044918	4.15e-22	2	161286220	-0.0434239	171643	ebi-a-GCST004627	rs13431440	A	C	0.1997	Lymphocyte counts	TRUE	reported	igd	0.8003	0.1997	0.000544195	93.457
0.00363174	7.07e-21	2	182161232	0.0340394	171643	ebi-a-GCST004627	rs6433906	C	T	0.4366	Lymphocyte counts	TRUE	reported	igd	0.5634	0.4366	0.000511548	87.8475
0.00367943	3.75e-24	3	12266804	-0.0373015	171643	ebi-a-GCST004627	rs1822534	G	A	0.3941	Lymphocyte counts	TRUE	reported	igd	0.6059	0.3941	0.000598419	102.775
0.00476244	1.82e-14	3	28287735	0.0364926	171643	ebi-a-GCST004627	rs74280151	T	C	0.1748	Lymphocyte counts	TRUE	reported	igd	0.8252	0.1748	0.000341961	58.7145
0.00371868	1.29e-09	3	56865776	0.022567	171643	ebi-a-GCST004627	rs12485738	G	A	0.6277	Lymphocyte counts	TRUE	reported	igd	0.3723	0.3723	0.000214512	36.8269
0.00366145	2.2e-15	3	141147414	0.0290341	171643	ebi-a-GCST004627	rs7650602	C	T	0.4495	Lymphocyte counts	TRUE	reported	igd	0.5505	0.4495	0.000366206	62.879
0.00377809	8.26e-09	3	170859893	0.0217735	171643	ebi-a-GCST004627	rs13315469	G	A	0.3442	Lymphocyte counts	TRUE	reported	igd	0.6558	0.3442	0.000193465	33.2129
0.00367703	3.18e-22	3	196516288	-0.0356468	171643	ebi-a-GCST004627	rs13092376	C	A	0.4194	Lymphocyte counts	TRUE	reported	igd	0.5806	0.4194	0.000547246	93.9814
0.00367246	3.02e-50	3	47087837	0.0547414	171643	ebi-a-GCST004627	rs13063578	A	T	0.4018	Lymphocyte counts	TRUE	reported	igd	0.5982	0.4018	0.0012928	222.184
0.00432319	1.26e-10	3	123105119	-0.0278045	171643	ebi-a-GCST004627	rs62262391	T	C	0.2243	Lymphocyte counts	TRUE	reported	igd	0.7757	0.2243	0.00024093	41.3634
0.0117341	2.41e-20	3	71382067	0.108449	171643	ebi-a-GCST004627	rs71298382	G	A	0.0286	Lymphocyte counts	TRUE	reported	igd	0.9714	0.0286	0.000497404	85.4174
0.00374792	6.2e-13	3	27793862	0.0269698	171643	ebi-a-GCST004627	rs6806966	T	C	0.3596	Lymphocyte counts	TRUE	reported	igd	0.6404	0.3596	0.000301591	51.7809
0.00387215	5.07e-26	4	38413515	0.0408515	171643	ebi-a-GCST004627	rs34850548	C	CACACAA	0.673	Lymphocyte counts	TRUE	reported	igd	0.327	0.327	0.000648043	111.303
0.00461296	1.28e-31	4	38682612	0.0539697	171643	ebi-a-GCST004627	rs7686818	G	A	0.8094	Lymphocyte counts	TRUE	reported	igd	0.1906	0.1906	0.000796835	136.879
0.00465416	7.21e-20	4	83556706	-0.0424668	171643	ebi-a-GCST004627	rs6832951	G	A	0.1849	Lymphocyte counts	TRUE	reported	igd	0.8151	0.1849	0.000484819	83.2552
0.00359893	6.89e-23	4	80927001	-0.0354475	171643	ebi-a-GCST004627	rs12504282	T	C	0.5284	Lymphocyte counts	TRUE	reported	igd	0.4716	0.4716	0.000564876	97.0106
0.00388292	2.06e-72	4	38372055	0.06988	171643	ebi-a-GCST004627	rs1386622	G	T	0.6803	Lymphocyte counts	TRUE	reported	igd	0.3197	0.3197	0.00188341	323.88
0.00360316	9.75e-32	4	103554773	0.0422387	171643	ebi-a-GCST004627	rs5026472	G	C	0.523	Lymphocyte counts	TRUE	reported	igd	0.477	0.477	0.000799982	137.42
0.00366708	5.93e-13	4	106143492	-0.0264111	171643	ebi-a-GCST004627	rs62332762	T	C	0.3988	Lymphocyte counts	TRUE	reported	igd	0.6012	0.3988	0.000302117	51.8713
0.00369325	1.21e-08	4	110827862	-0.0210461	171643	ebi-a-GCST004627	rs10015002	C	G	0.3937	Lymphocyte counts	TRUE	reported	igd	0.6063	0.3937	0.000189155	32.4729
0.00458295	3.07e-09	5	131744574	0.0271681	171643	ebi-a-GCST004627	rs1016988	C	T	0.1891	Lymphocyte counts	TRUE	reported	igd	0.8109	0.1891	0.000204698	35.1417
0.00362164	8.55e-09	5	150531247	-0.0208508	171643	ebi-a-GCST004627	rs951224	C	T	0.4407	Lymphocyte counts	TRUE	reported	igd	0.5593	0.4407	0.000193075	33.1459
0.00394852	6.68e-13	5	157983114	-0.0283732	171643	ebi-a-GCST004627	rs17055847	C	T	0.2977	Lymphocyte counts	TRUE	reported	igd	0.7023	0.2977	0.00030074	51.6348
0.00421068	8.4e-09	5	127524018	0.0242544	171643	ebi-a-GCST004627	rs3101725	C	T	0.7591	Lymphocyte counts	TRUE	reported	igd	0.2409	0.2409	0.000193271	33.1796
0.00411798	2.37e-43	5	35849941	0.0568497	171643	ebi-a-GCST004627	rs62355272	A	C	0.2571	Lymphocyte counts	TRUE	reported	igd	0.7429	0.2571	0.00110912	190.582
0.0122827	1.38e-12	5	134712566	0.0870298	171643	ebi-a-GCST004627	rs79237520	T	C	0.0243	Lymphocyte counts	TRUE	reported	igd	0.9757	0.0243	0.000292412	50.2046
0.00495029	3.72e-08	5	176742506	0.027245	171643	ebi-a-GCST004627	rs12659737	C	T	0.8406	Lymphocyte counts	TRUE	reported	igd	0.1594	0.1594	0.000176445	30.2906
0.00783926	5.99e-13	6	35145810	-0.0564478	171643	ebi-a-GCST004627	rs765063	C	T	0.0558	Lymphocyte counts	TRUE	reported	igd	0.9442	0.0558	0.000301986	51.8488
0.00395477	1.84e-16	6	122719631	0.032555	171643	ebi-a-GCST004627	rs516805	T	G	0.7084	Lymphocyte counts	TRUE	reported	igd	0.2916	0.2916	0.000394635	67.7623
0.00391692	9.11e-09	6	130328249	0.022509	171643	ebi-a-GCST004627	rs10630622	AAG	A	0.6994	Lymphocyte counts	TRUE	reported	igd	0.3006	0.3006	0.000192359	33.0231
0.00429348	1.24e-138	6	31239057	0.107611	171643	ebi-a-GCST004627	rs2308575	T	C	0.2462	Lymphocyte counts	TRUE	reported	igd	0.7538	0.2462	0.00364655	628.188
0.00364822	3.56e-13	6	90989125	-0.0265269	171643	ebi-a-GCST004627	rs7754251	C	G	0.5815	Lymphocyte counts	TRUE	reported	igd	0.4185	0.4185	0.000307929	52.8696
0.00415889	4e-22	6	135431640	-0.0402206	171643	ebi-a-GCST004627	rs9494142	C	T	0.2495	Lymphocyte counts	TRUE	reported	igd	0.7505	0.2495	0.000544602	93.527
0.00386836	1.13e-30	6	29748690	0.0445375	171643	ebi-a-GCST004627	rs1611236	A	G	0.6799	Lymphocyte counts	TRUE	reported	igd	0.3201	0.3201	0.000771679	132.554
0.00359567	3e-13	6	411064	0.0262286	171643	ebi-a-GCST004627	rs872071	G	A	0.5277	Lymphocyte counts	TRUE	reported	igd	0.4723	0.4723	0.000309906	53.2091
0.00373707	1.15e-11	6	6901659	0.0253595	171643	ebi-a-GCST004627	rs2326837	G	A	0.3625	Lymphocyte counts	TRUE	reported	igd	0.6375	0.3625	0.000268211	46.0483
0.00404974	2.42e-11	6	24818194	0.0270454	171643	ebi-a-GCST004627	rs61528548	T	C	0.2919	Lymphocyte counts	TRUE	reported	igd	0.7081	0.2919	0.000259773	44.5992
0.00486916	3.51e-10	6	29751129	-0.0305521	171643	ebi-a-GCST004627	rs9258357	C	T	0.8378	Lymphocyte counts	TRUE	reported	igd	0.1622	0.1622	0.000229323	39.3703
0.00385534	4.1e-09	6	35665196	0.0226696	171643	ebi-a-GCST004627	rs4713911	C	T	0.6793	Lymphocyte counts	TRUE	reported	igd	0.3207	0.3207	0.000201395	34.5746
0.00541516	8.35e-09	6	42037167	0.0311981	171643	ebi-a-GCST004627	rs12194513	T	C	0.1291	Lymphocyte counts	TRUE	reported	igd	0.8709	0.1291	0.000193341	33.1916
0.00490463	2.63e-09	6	108053969	0.0291977	171643	ebi-a-GCST004627	rs6568490	T	G	0.1623	Lymphocyte counts	TRUE	reported	igd	0.8377	0.1623	0.000206428	35.4389
0.00362405	1.36e-33	6	31236175	0.0437749	171643	ebi-a-GCST004627	rs2853950	T	C	0.4392	Lymphocyte counts	TRUE	reported	igd	0.5608	0.4392	0.000849311	145.901
0.00440417	5e-49	6	31582025	-0.0648172	171643	ebi-a-GCST004627	rs3132451	C	G	0.212	Lymphocyte counts	TRUE	reported	igd	0.788	0.212	0.00126031	216.594
0.00476003	1.16e-21	6	32490016	0.045513	171643	ebi-a-GCST004627	rs141378803	A	G	0.2953	Lymphocyte counts	TRUE	reported	igd	0.7047	0.2953	0.000532346	91.4211
0.00366798	2.45e-08	7	3157702	-0.0204566	171643	ebi-a-GCST004627	rs6955702	G	A	0.5217	Lymphocyte counts	TRUE	reported	igd	0.4783	0.4783	0.000181179	31.1034
0.00402696	8.27e-09	7	14023807	-0.0232071	171643	ebi-a-GCST004627	rs765982	G	C	0.7203	Lymphocyte counts	TRUE	reported	igd	0.2797	0.2797	0.000193454	33.211
0.00440806	3.44e-11	7	22764338	-0.029209	171643	ebi-a-GCST004627	rs62449495	A	G	0.2112	Lymphocyte counts	TRUE	reported	igd	0.7888	0.2112	0.000255741	43.907
0.00405833	9.15e-11	7	6524843	0.0262995	171643	ebi-a-GCST004627	rs2347784	G	C	0.2712	Lymphocyte counts	TRUE	reported	igd	0.7288	0.2712	0.000244606	41.9948
0.00444931	6.23e-10	7	150317278	0.0275164	171643	ebi-a-GCST004627	rs13230583	C	T	0.2056	Lymphocyte counts	TRUE	reported	igd	0.7944	0.2056	0.000222779	38.2466
0.00497849	2.05e-23	7	45009341	0.0496395	171643	ebi-a-GCST004627	rs3735485	G	A	0.8457	Lymphocyte counts	TRUE	reported	igd	0.1543	0.1543	0.000578871	99.4156
0.00416599	1.36e-09	8	130973195	0.0252491	171643	ebi-a-GCST004627	rs35845303	CA	C	0.2691	Lymphocyte counts	TRUE	reported	igd	0.7309	0.2691	0.000213962	36.7325
0.00417824	6.98e-32	8	79657263	0.0490982	171643	ebi-a-GCST004627	rs2919917	C	T	0.2502	Lymphocyte counts	TRUE	reported	igd	0.7498	0.2502	0.000803839	138.083
0.00528301	6.63e-10	8	101388283	0.0326205	171643	ebi-a-GCST004627	rs11779535	A	G	0.1337	Lymphocyte counts	TRUE	reported	igd	0.8663	0.1337	0.000222073	38.1253
0.00392104	2.94e-09	8	10673008	0.0232705	171643	ebi-a-GCST004627	rs11250079	C	T	0.3052	Lymphocyte counts	TRUE	reported	igd	0.6948	0.3052	0.00020516	35.2212
0.00949661	1.61e-10	8	41549194	-0.0607301	171643	ebi-a-GCST004627	rs6474359	C	T	0.0373	Lymphocyte counts	TRUE	reported	igd	0.9627	0.0373	0.0002382	40.8946
0.00431117	6.27e-13	8	41630447	0.0310162	171643	ebi-a-GCST004627	rs4737010	A	G	0.2281	Lymphocyte counts	TRUE	reported	igd	0.7719	0.2281	0.00030146	51.7585
0.00364195	1.69e-08	8	102471269	0.0205464	171643	ebi-a-GCST004627	rs1264593	T	G	0.4966	Lymphocyte counts	TRUE	reported	igd	0.5034	0.4966	0.000185395	31.8272
0.00365341	4.61e-11	8	129012574	0.0240502	171643	ebi-a-GCST004627	rs10087240	T	C	0.4562	Lymphocyte counts	TRUE	reported	igd	0.5438	0.4562	0.000252409	43.3347
0.00775386	7.99e-18	9	91503236	-0.0666806	171643	ebi-a-GCST004627	rs7040409	G	C	0.0589	Lymphocyte counts	TRUE	reported	igd	0.9411	0.0589	0.000430675	73.9534
0.00492701	2.8e-25	9	22151139	-0.051184	171643	ebi-a-GCST004627	rs6475611	A	G	0.1621	Lymphocyte counts	TRUE	reported	igd	0.8379	0.1621	0.000628351	107.919
0.00374279	1.58e-13	9	82297990	-0.0276211	171643	ebi-a-GCST004627	rs10867411	G	A	0.639	Lymphocyte counts	TRUE	reported	igd	0.361	0.361	0.000317196	54.461
0.00362927	8.68e-11	9	123685092	0.023548	171643	ebi-a-GCST004627	rs1014530	C	T	0.5694	Lymphocyte counts	TRUE	reported	igd	0.4306	0.4306	0.000245209	42.0983
0.00538989	2.69e-08	9	34116083	0.029971	171643	ebi-a-GCST004627	rs10971930	C	T	0.128	Lymphocyte counts	TRUE	reported	igd	0.872	0.128	0.00018011	30.9199
0.00378749	1.45e-20	9	139933060	0.0352117	171643	ebi-a-GCST004627	rs369457490	AAAAT	A	0.5823	Lymphocyte counts	TRUE	reported	igd	0.4177	0.4177	0.000503299	86.4303
0.00380782	2.13e-08	10	63721176	-0.0213268	171643	ebi-a-GCST004627	rs7090445	T	C	0.6601	Lymphocyte counts	TRUE	reported	igd	0.3399	0.3399	0.000182723	31.3685
0.00369913	1.71e-09	10	26741174	-0.0222802	171643	ebi-a-GCST004627	rs2992262	T	C	0.6075	Lymphocyte counts	TRUE	reported	igd	0.3925	0.3925	0.000211311	36.2772
0.00371637	9.06e-17	10	25205058	-0.0309074	171643	ebi-a-GCST004627	rs10828723	C	T	0.3704	Lymphocyte counts	TRUE	reported	igd	0.6296	0.3704	0.000402797	69.1643
0.00417334	3e-10	10	70975071	0.0262866	171643	ebi-a-GCST004627	rs59073566	AT	A	0.252	Lymphocyte counts	TRUE	reported	igd	0.748	0.252	0.000231087	39.6731
0.00421955	5.65e-09	10	115746551	-0.0245865	171643	ebi-a-GCST004627	rs6585256	C	A	0.7338	Lymphocyte counts	TRUE	reported	igd	0.2662	0.2662	0.000197765	33.9513
0.00451323	2.46e-15	10	6091017	0.035724	171643	ebi-a-GCST004627	rs7090504	A	T	0.1996	Lymphocyte counts	TRUE	reported	igd	0.8004	0.1996	0.000364889	62.6528
0.00708939	1.1e-08	10	45939818	-0.0405079	171643	ebi-a-GCST004627	rs2288619	T	C	0.0698	Lymphocyte counts	TRUE	reported	igd	0.9302	0.0698	0.000190175	32.648
0.00426587	2.07e-18	10	50261777	-0.0373407	171643	ebi-a-GCST004627	rs17011715	G	T	0.234	Lymphocyte counts	TRUE	reported	igd	0.766	0.234	0.0004462	76.6204
0.00369075	1.32e-20	10	73508791	-0.0343492	171643	ebi-a-GCST004627	rs748113	C	T	0.436	Lymphocyte counts	TRUE	reported	igd	0.564	0.436	0.000504381	86.6162
0.00363004	4.61e-08	10	126335586	0.0198408	171643	ebi-a-GCST004627	rs10901796	C	T	0.5198	Lymphocyte counts	TRUE	reported	igd	0.4802	0.4802	0.000174018	29.8738
0.0044348	6.06e-12	11	128339789	-0.0305039	171643	ebi-a-GCST004627	rs9787784	C	A	0.2142	Lymphocyte counts	TRUE	reported	igd	0.7858	0.2142	0.00027556	47.3105
0.00364335	2.94e-08	11	128489535	-0.0202034	171643	ebi-a-GCST004627	rs4245082	T	C	0.5202	Lymphocyte counts	TRUE	reported	igd	0.4798	0.4798	0.00017912	30.7498
0.00365813	3.07e-08	11	36078171	0.0202555	171643	ebi-a-GCST004627	rs4756265	G	A	0.4191	Lymphocyte counts	TRUE	reported	igd	0.5809	0.4191	0.000178593	30.6593
0.0119187	1.09e-09	11	108406943	0.0726542	171643	ebi-a-GCST004627	rs117706999	A	G	0.0243	Lymphocyte counts	TRUE	reported	igd	0.9757	0.0243	0.000216443	37.1585
0.00371148	2.46e-28	11	122518525	0.0409738	171643	ebi-a-GCST004627	rs6589939	G	A	0.3793	Lymphocyte counts	TRUE	reported	igd	0.6207	0.3793	0.000709551	121.875
0.00447403	8.15e-18	11	47730148	-0.038465	171643	ebi-a-GCST004627	rs7121264	A	G	0.2021	Lymphocyte counts	TRUE	reported	igd	0.7979	0.2021	0.000430448	73.9143
0.00410572	1.64e-10	11	100507047	0.0262433	171643	ebi-a-GCST004627	rs7939778	A	G	0.262	Lymphocyte counts	TRUE	reported	igd	0.738	0.262	0.000237974	40.8557
0.00788346	1.97e-10	12	101873240	0.0501662	171643	ebi-a-GCST004627	rs17041439	C	A	0.0558	Lymphocyte counts	TRUE	reported	igd	0.9442	0.0558	0.000235863	40.4933
0.00403824	6.4e-13	12	123895906	-0.0290413	171643	ebi-a-GCST004627	rs28577594	C	G	0.7236	Lymphocyte counts	TRUE	reported	igd	0.2764	0.2764	0.000301225	51.7181
0.00375786	1.67e-10	12	740009	-0.0240077	171643	ebi-a-GCST004627	rs34038797	G	C	0.4862	Lymphocyte counts	TRUE	reported	igd	0.5138	0.4862	0.000237734	40.8145
0.00460054	2.05e-55	12	6502832	0.0721391	171643	ebi-a-GCST004627	rs10466905	A	G	0.1917	Lymphocyte counts	TRUE	reported	igd	0.8083	0.1917	0.00143046	245.877
0.00362729	2.23e-10	12	48208368	-0.0230135	171643	ebi-a-GCST004627	rs11168249	C	T	0.4605	Lymphocyte counts	TRUE	reported	igd	0.5395	0.4605	0.000234462	40.2528
0.00361297	5.69e-09	12	12833006	-0.0210481	171643	ebi-a-GCST004627	rs12816452	T	A	0.4921	Lymphocyte counts	TRUE	reported	igd	0.5079	0.4921	0.00019769	33.9385
0.00358851	6.93e-134	12	111884608	-0.0883647	171643	ebi-a-GCST004627	rs3184504	C	T	0.5176	Lymphocyte counts	TRUE	reported	igd	0.4824	0.4824	0.00352024	606.351
0.00385123	1.86e-08	12	124421453	-0.0216605	171643	ebi-a-GCST004627	rs9863	C	T	0.3269	Lymphocyte counts	TRUE	reported	igd	0.6731	0.3269	0.00018426	31.6325
0.00373489	2.35e-75	12	9910132	0.0686041	171643	ebi-a-GCST004627	rs10844706	A	C	0.3716	Lymphocyte counts	TRUE	reported	igd	0.6284	0.3716	0.00196185	337.396
0.00409841	1.47e-23	13	74701736	0.0409977	171643	ebi-a-GCST004627	rs3812849	C	A	0.2632	Lymphocyte counts	TRUE	reported	igd	0.7368	0.2632	0.000582652	100.065
0.00434132	1.66e-08	13	50703690	-0.0245012	171643	ebi-a-GCST004627	rs2812203	T	C	0.2204	Lymphocyte counts	TRUE	reported	igd	0.7796	0.2204	0.000185534	31.8512
0.00395072	1.88e-15	13	114920867	0.031403	171643	ebi-a-GCST004627	rs9590390	A	G	0.2942	Lymphocyte counts	TRUE	reported	igd	0.7058	0.2942	0.000367963	63.1807
0.00512356	1.45e-12	13	41522338	-0.0362721	171643	ebi-a-GCST004627	rs9532679	C	A	0.1509	Lymphocyte counts	TRUE	reported	igd	0.8491	0.1509	0.00029191	50.1183
0.00373784	4.51e-13	14	35871093	0.0270596	171643	ebi-a-GCST004627	rs696	T	C	0.3633	Lymphocyte counts	TRUE	reported	igd	0.6367	0.3633	0.000305241	52.4078
0.0042246	1.62e-12	14	64926097	0.0298429	171643	ebi-a-GCST004627	rs2281603	C	T	0.2428	Lymphocyte counts	TRUE	reported	igd	0.7572	0.2428	0.000290642	49.9006
0.00383942	2.66e-11	14	75968608	-0.025587	171643	ebi-a-GCST004627	rs9323612	G	A	0.3286	Lymphocyte counts	TRUE	reported	igd	0.6714	0.3286	0.000258684	44.4122
0.00454118	5.16e-15	14	103382038	0.0355251	171643	ebi-a-GCST004627	rs2224234	C	A	0.2009	Lymphocyte counts	TRUE	reported	igd	0.7991	0.2009	0.000356412	61.1967
0.00595285	1.07e-08	15	70044548	-0.0340444	171643	ebi-a-GCST004627	rs35727581	G	A	0.1022	Lymphocyte counts	TRUE	reported	igd	0.8978	0.1022	0.000190517	32.7067
0.00385491	1.33e-22	15	91045408	0.0377124	171643	ebi-a-GCST004627	rs3540	A	G	0.3237	Lymphocyte counts	TRUE	reported	igd	0.6763	0.3237	0.000557278	95.705
0.00362575	1.99e-14	16	57075180	0.0277413	171643	ebi-a-GCST004627	rs7192652	G	A	0.4788	Lymphocyte counts	TRUE	reported	igd	0.5212	0.4788	0.000340945	58.54
0.0048232	1.15e-10	16	89369869	-0.0310893	171643	ebi-a-GCST004627	rs3102347	G	A	0.8278	Lymphocyte counts	TRUE	reported	igd	0.1722	0.1722	0.000242003	41.5476
0.00443315	1.21e-08	16	11137740	-0.0252641	171643	ebi-a-GCST004627	rs35371708	G	GA	0.2089	Lymphocyte counts	TRUE	reported	igd	0.7911	0.2089	0.00018918	32.4771
0.0036539	1.28e-59	16	30485393	0.0594996	171643	ebi-a-GCST004627	rs11574938	C	G	0.5174	Lymphocyte counts	TRUE	reported	igd	0.4826	0.4826	0.00154248	265.161
0.00436811	1.77e-23	16	84582965	0.0436155	171643	ebi-a-GCST004627	rs247826	T	C	0.2213	Lymphocyte counts	TRUE	reported	igd	0.7787	0.2213	0.000580519	99.6987
0.00378581	7.78e-09	16	4120076	0.0218562	171643	ebi-a-GCST004627	rs12598529	A	G	0.6472	Lymphocyte counts	TRUE	reported	igd	0.3528	0.3528	0.000194143	33.3293
0.00395619	1.37e-14	17	4738958	-0.0304597	171643	ebi-a-GCST004627	rs9895848	T	C	0.351	Lymphocyte counts	TRUE	reported	igd	0.649	0.351	0.00034524	59.2778
0.00413455	1.51e-17	17	2729652	0.0352527	171643	ebi-a-GCST004627	rs6502555	C	T	0.2706	Lymphocyte counts	TRUE	reported	igd	0.7294	0.2706	0.000423368	72.6981
0.00369104	5.62e-09	17	19422725	-0.0215101	171643	ebi-a-GCST004627	rs4924997	T	A	0.4593	Lymphocyte counts	TRUE	reported	igd	0.5407	0.4593	0.000197822	33.9611
0.00365813	5.07e-09	17	57801597	0.0213818	171643	ebi-a-GCST004627	rs8081108	T	G	0.5585	Lymphocyte counts	TRUE	reported	igd	0.4415	0.4415	0.000199002	34.1637
0.00362171	1.85e-08	17	57926391	-0.0203735	171643	ebi-a-GCST004627	rs11332131	G	GT	0.4429	Lymphocyte counts	TRUE	reported	igd	0.5571	0.4429	0.000184331	31.6445
0.00360193	1.38e-08	17	27938424	-0.0204445	171643	ebi-a-GCST004627	rs11080107	C	T	0.4818	Lymphocyte counts	TRUE	reported	igd	0.5182	0.4818	0.000187661	32.2164
0.00359834	1.41e-20	17	37938047	-0.0334646	171643	ebi-a-GCST004627	rs10445308	T	C	0.4806	Lymphocyte counts	TRUE	reported	igd	0.5194	0.4806	0.000503642	86.4892
0.00433967	9.55e-09	17	2874178	-0.0249035	171643	ebi-a-GCST004627	rs1017534	T	A	0.2227	Lymphocyte counts	TRUE	reported	igd	0.7773	0.2227	0.000191822	32.9308
0.00423355	2.63e-15	17	4607763	0.0334757	171643	ebi-a-GCST004627	rs377313459	AT	A	0.2435	Lymphocyte counts	TRUE	reported	igd	0.7565	0.2435	0.000364138	62.5237
0.0036819	1.48e-12	17	17707105	-0.0260531	171643	ebi-a-GCST004627	rs3818717	C	T	0.5924	Lymphocyte counts	TRUE	reported	igd	0.4076	0.4076	0.000291623	50.0691
0.00371099	3.19e-11	17	74389890	-0.0246314	171643	ebi-a-GCST004627	rs11077815	C	T	0.6238	Lymphocyte counts	TRUE	reported	igd	0.3762	0.3762	0.000256603	44.0548
0.00362553	7.35e-30	19	10395683	-0.0411527	171643	ebi-a-GCST004627	rs5498	G	A	0.4248	Lymphocyte counts	TRUE	reported	igd	0.5752	0.4248	0.00075007	128.839
0.00493113	7.01e-132	19	16499569	-0.120499	171643	ebi-a-GCST004627	rs7251806	T	C	0.842	Lymphocyte counts	TRUE	reported	igd	0.158	0.158	0.00346689	597.13
0.00560827	1.78e-23	19	16655115	0.0559971	171643	ebi-a-GCST004627	rs200649474	CA	C	0.1245	Lymphocyte counts	TRUE	reported	igd	0.8755	0.1245	0.00058049	99.6938
0.00494173	1.03e-12	19	44260929	0.0352164	171643	ebi-a-GCST004627	rs61387190	T	C	0.1574	Lymphocyte counts	TRUE	reported	igd	0.8426	0.1574	0.000295786	50.784
0.00393481	8.23e-09	19	52127949	-0.0226793	171643	ebi-a-GCST004627	rs6509558	T	C	0.2959	Lymphocyte counts	TRUE	reported	igd	0.7041	0.2959	0.000193509	33.2205
0.00392921	9.07e-15	19	13929682	0.0304577	171643	ebi-a-GCST004627	rs35655398	CT	C	0.3055	Lymphocyte counts	TRUE	reported	igd	0.6945	0.3055	0.00034995	60.0867
0.00464831	2.69e-09	19	18115826	-0.0276554	171643	ebi-a-GCST004627	rs66508783	A	T	0.1965	Lymphocyte counts	TRUE	reported	igd	0.8035	0.1965	0.000206184	35.3969
0.00621914	2.66e-21	19	1079959	-0.0589272	171643	ebi-a-GCST004627	rs36084354	A	G	0.0921	Lymphocyte counts	TRUE	reported	igd	0.9079	0.0921	0.000522779	89.7772
0.00449088	1.11e-09	19	1193965	0.0273633	171643	ebi-a-GCST004627	rs28841391	G	T	0.7589	Lymphocyte counts	TRUE	reported	igd	0.2411	0.2411	0.000216249	37.1252
0.00410724	2.01e-16	19	47689921	0.0337665	171643	ebi-a-GCST004627	rs3745621	G	C	0.2587	Lymphocyte counts	TRUE	reported	igd	0.7413	0.2587	0.000393618	67.5876
0.00378136	1.1e-10	20	57748369	-0.0243979	171643	ebi-a-GCST004627	rs259981	A	T	0.3597	Lymphocyte counts	TRUE	reported	igd	0.6403	0.3597	0.000242481	41.6297
0.00360361	4.04e-12	20	8609588	-0.0249933	171643	ebi-a-GCST004627	rs1883932	T	A	0.5096	Lymphocyte counts	TRUE	reported	igd	0.4904	0.4904	0.000280171	48.1024
0.00618808	2.38e-09	20	49105785	0.0369399	171643	ebi-a-GCST004627	rs6122940	T	G	0.0963	Lymphocyte counts	TRUE	reported	igd	0.9037	0.0963	0.000207569	35.6348
0.00409423	1.44e-39	20	1930885	-0.0538904	171643	ebi-a-GCST004627	rs4618126	A	G	0.2627	Lymphocyte counts	TRUE	reported	igd	0.7373	0.2627	0.00100836	173.25
0.00361776	1.87e-09	20	31352585	0.0217392	171643	ebi-a-GCST004627	rs4911253	G	A	0.4556	Lymphocyte counts	TRUE	reported	igd	0.5444	0.4556	0.000210325	36.1079
0.00431624	8.63e-10	21	47961386	-0.026471	171643	ebi-a-GCST004627	rs2070433	A	G	0.2245	Lymphocyte counts	TRUE	reported	igd	0.7755	0.2245	0.000219083	37.6118
0.00364331	1.62e-10	21	16804367	0.0232939	171643	ebi-a-GCST004627	rs1297255	T	C	0.432	Lymphocyte counts	TRUE	reported	igd	0.568	0.432	0.000238102	40.8778
0.00498813	2.09e-08	22	42047525	-0.0279546	171643	ebi-a-GCST004627	rs8142745	T	A	0.8329	Lymphocyte counts	TRUE	reported	igd	0.1671	0.1671	0.000182947	31.407
0.00377494	9.2e-11	22	19972824	0.0244599	171643	ebi-a-GCST004627	rs917478	C	T	0.3494	Lymphocyte counts	TRUE	reported	igd	0.6506	0.3494	0.000244544	41.984
0.00361378	3.31e-21	22	30577771	-0.0341588	171643	ebi-a-GCST004627	rs714027	G	A	0.5537	Lymphocyte counts	TRUE	reported	igd	0.4463	0.4463	0.000520271	89.3463
0.00362668	5.48e-16	22	39527814	-0.0293771	171643	ebi-a-GCST004627	rs710191	T	G	0.4505	Lymphocyte counts	TRUE	reported	igd	0.5495	0.4505	0.000382127	65.6137
0.00462018	1.86e-23	22	21916166	-0.0461101	171643	ebi-a-GCST004627	rs5754100	C	T	0.194	Lymphocyte counts	TRUE	reported	igd	0.806	0.194	0.000579958	99.6023
0.00366277	7.84e-14	1	101213532	0.0273716	171748	ebi-a-GCST004632	rs10875332	G	A	0.4481	Lymphocyte percentage of white cells	TRUE	reported	igd	0.5519	0.4481	0.000325049	55.8439
0.00358844	1.78e-10	1	160792241	0.02289	171748	ebi-a-GCST004632	rs551827	G	A	0.4235	Lymphocyte percentage of white cells	TRUE	reported	igd	0.5765	0.4235	0.000236857	40.6888
0.00455036	5.69e-09	1	51801735	0.0265086	171748	ebi-a-GCST004632	rs55681655	C	A	0.1912	Lymphocyte percentage of white cells	TRUE	reported	igd	0.8088	0.1912	0.000197563	33.9373
0.00577679	2.97e-08	1	236098596	0.0320209	171748	ebi-a-GCST004632	rs10927064	A	G	0.8923	Lymphocyte percentage of white cells	TRUE	reported	igd	0.1077	0.1077	0.000178865	30.7248
0.00582827	3.01e-22	1	56906274	-0.056535	171748	ebi-a-GCST004632	rs7537229	A	G	0.8957	Lymphocyte percentage of white cells	TRUE	reported	igd	0.1043	0.1043	0.000547553	94.0915
0.00399422	2.77e-13	1	67418027	-0.0291785	171748	ebi-a-GCST004632	rs3008870	T	C	0.7279	Lymphocyte percentage of white cells	TRUE	reported	igd	0.2721	0.2721	0.000310624	53.365
0.00437553	1e-09	1	197781198	-0.0267305	171748	ebi-a-GCST004632	rs12134279	T	C	0.2078	Lymphocyte percentage of white cells	TRUE	reported	igd	0.7922	0.2078	0.000217254	37.3205
0.014999	1.32e-20	1	92753336	-0.139584	171748	ebi-a-GCST004632	rs141094656	C	T	0.0164	Lymphocyte percentage of white cells	TRUE	reported	igd	0.9836	0.0164	0.000504006	86.6047
0.00371484	3.85e-08	1	150727329	0.0204232	171748	ebi-a-GCST004632	rs12068264	T	C	0.3549	Lymphocyte percentage of white cells	TRUE	reported	igd	0.6451	0.3549	0.000175954	30.2247
0.015287	3.94e-20	1	159175494	0.140484	171748	ebi-a-GCST004632	rs34599082	T	C	0.0138	Lymphocyte percentage of white cells	TRUE	reported	igd	0.9862	0.0138	0.000491478	84.4509
0.00359905	3.31e-11	1	227170298	0.0238696	171748	ebi-a-GCST004632	rs2297412	G	A	0.4754	Lymphocyte percentage of white cells	TRUE	reported	igd	0.5246	0.4754	0.000256042	43.9855
0.00361005	2.25e-17	1	36943916	0.0306134	171748	ebi-a-GCST004632	rs3917932	G	C	0.5759	Lymphocyte percentage of white cells	TRUE	reported	igd	0.4241	0.4241	0.000418527	71.9104
0.00398505	3.18e-09	1	66015394	-0.0235991	171748	ebi-a-GCST004632	rs2767481	C	T	0.7009	Lymphocyte percentage of white cells	TRUE	reported	igd	0.2991	0.2991	0.000204147	35.0686
0.0103016	6.74e-09	1	79411968	-0.059721	171748	ebi-a-GCST004632	rs41313381	A	C	0.0307	Lymphocyte percentage of white cells	TRUE	reported	igd	0.9693	0.0307	0.000195645	33.6078
0.00379811	6.89e-09	1	201015783	0.0220047	171748	ebi-a-GCST004632	rs3913893	G	C	0.3346	Lymphocyte percentage of white cells	TRUE	reported	igd	0.6654	0.3346	0.000195398	33.5653
0.00394368	3.51e-17	2	25488819	0.0332387	171748	ebi-a-GCST004632	rs7578575	A	T	0.2942	Lymphocyte percentage of white cells	TRUE	reported	igd	0.7058	0.2942	0.000413441	71.0362
0.00456615	3.57e-12	2	161340500	-0.0317488	171748	ebi-a-GCST004632	rs7419612	A	C	0.19	Lymphocyte percentage of white cells	TRUE	reported	igd	0.81	0.19	0.000281411	48.3447
0.0193334	1.44e-09	2	219020958	0.116977	171748	ebi-a-GCST004632	rs114050631	T	C	0.0106	Lymphocyte percentage of white cells	TRUE	reported	igd	0.9894	0.0106	0.000213108	36.6083
0.00688246	9.37e-39	2	43451957	-0.0896122	171748	ebi-a-GCST004632	rs149290349	A	G	0.0761	Lymphocyte percentage of white cells	TRUE	reported	igd	0.9239	0.0761	0.000986113	169.528
0.00421682	1.87e-08	2	144200697	-0.0237143	171748	ebi-a-GCST004632	rs76217384	G	A	0.2319	Lymphocyte percentage of white cells	TRUE	reported	igd	0.7681	0.2319	0.000184111	31.6261
0.00366198	1.63e-09	2	113865414	-0.0220839	171748	ebi-a-GCST004632	rs28648961	A	G	0.3875	Lymphocyte percentage of white cells	TRUE	reported	igd	0.6125	0.3875	0.000211707	36.3676
0.00382737	1.52e-17	2	182020696	-0.0326295	171748	ebi-a-GCST004632	rs59395276	C	T	0.3209	Lymphocyte percentage of white cells	TRUE	reported	igd	0.6791	0.3209	0.000423004	72.68
0.00359018	4.02e-12	2	182160017	0.0249028	171748	ebi-a-GCST004632	rs13339832	A	G	0.4375	Lymphocyte percentage of white cells	TRUE	reported	igd	0.5625	0.4375	0.00028006	48.1126
0.0125543	1.24e-08	2	31471906	0.0714947	171748	ebi-a-GCST004632	rs75129835	T	G	0.0208	Lymphocyte percentage of white cells	TRUE	reported	igd	0.9792	0.0208	0.000188794	32.4308
0.00415832	9.34e-09	2	68962137	-0.0238786	171748	ebi-a-GCST004632	rs10048745	A	G	0.2597	Lymphocyte percentage of white cells	TRUE	reported	igd	0.7403	0.2597	0.000191958	32.9744
0.00355199	6.5e-16	2	111599282	0.0286985	171748	ebi-a-GCST004632	rs10210955	C	G	0.4903	Lymphocyte percentage of white cells	TRUE	reported	igd	0.5097	0.4903	0.000379943	65.2785
0.00718797	1.93e-21	2	112231543	-0.0683499	171748	ebi-a-GCST004632	rs11695997	A	G	0.0798	Lymphocyte percentage of white cells	TRUE	reported	igd	0.9202	0.0798	0.00052619	90.4187
0.00369748	8.53e-13	2	202153078	0.0264457	171748	ebi-a-GCST004632	rs1035142	G	T	0.6394	Lymphocyte percentage of white cells	TRUE	reported	igd	0.3606	0.3606	0.000297768	51.1556
0.00367152	3.53e-09	3	42909687	-0.0216803	171748	ebi-a-GCST004632	rs11715464	G	A	0.3829	Lymphocyte percentage of white cells	TRUE	reported	igd	0.6171	0.3829	0.000202983	34.8685
0.00363397	3.39e-18	3	47087837	0.0316071	171748	ebi-a-GCST004632	rs13063578	A	T	0.4017	Lymphocyte percentage of white cells	TRUE	reported	igd	0.5983	0.4017	0.000440275	75.6487
0.00358113	1.33e-09	3	141121814	0.0217165	171748	ebi-a-GCST004632	rs2871960	C	A	0.4452	Lymphocyte percentage of white cells	TRUE	reported	igd	0.5548	0.4452	0.00021407	36.7735
0.00469826	4.16e-12	3	28303030	0.0325666	171748	ebi-a-GCST004632	rs4502545	A	G	0.1762	Lymphocyte percentage of white cells	TRUE	reported	igd	0.8238	0.1762	0.000279678	48.0469
0.011608	1.96e-16	3	71382067	0.0954725	171748	ebi-a-GCST004632	rs71298382	G	A	0.0286	Lymphocyte percentage of white cells	TRUE	reported	igd	0.9714	0.0286	0.000393712	67.6452
0.00404577	2.81e-23	3	128323424	0.0402116	171748	ebi-a-GCST004632	rs6782228	C	G	0.2679	Lymphocyte percentage of white cells	TRUE	reported	igd	0.7321	0.2679	0.000574856	98.786
0.00380527	2.89e-08	3	12289449	-0.021112	171748	ebi-a-GCST004632	rs9310400	T	C	0.3286	Lymphocyte percentage of white cells	TRUE	reported	igd	0.6714	0.3286	0.000179192	30.781
0.00359843	7.02e-12	4	7044380	-0.024675	171748	ebi-a-GCST004632	rs871134	T	C	0.5721	Lymphocyte percentage of white cells	TRUE	reported	igd	0.4279	0.4279	0.000273702	47.0201
0.00383099	5.9e-19	4	38413515	0.0340727	171748	ebi-a-GCST004632	rs34850548	C	CACACAA	0.673	Lymphocyte percentage of white cells	TRUE	reported	igd	0.327	0.327	0.000460362	79.1017
0.0045638	4.51e-14	4	38682612	0.0344351	171748	ebi-a-GCST004632	rs7686818	G	A	0.8093	Lymphocyte percentage of white cells	TRUE	reported	igd	0.1907	0.1907	0.000331371	56.9304
0.0036952	5.39e-24	4	74703999	-0.0373304	171748	ebi-a-GCST004632	rs16850073	T	C	0.3749	Lymphocyte percentage of white cells	TRUE	reported	igd	0.6251	0.3749	0.000593881	102.057
0.00367696	1.04e-23	4	106066982	0.0369078	171748	ebi-a-GCST004632	rs7661349	C	T	0.632	Lymphocyte percentage of white cells	TRUE	reported	igd	0.368	0.368	0.00058629	100.752
0.00463384	1.91e-09	4	55396322	-0.0278259	171748	ebi-a-GCST004632	rs218243	G	A	0.1874	Lymphocyte percentage of white cells	TRUE	reported	igd	0.8126	0.1874	0.00020991	36.0588
0.00366185	2.58e-12	4	80953476	-0.0256283	171748	ebi-a-GCST004632	rs4355335	T	C	0.6257	Lymphocyte percentage of white cells	TRUE	reported	igd	0.3743	0.3743	0.000285117	48.9817
0.00361324	2.29e-08	4	153005716	0.0201921	171748	ebi-a-GCST004632	rs4696314	C	T	0.5115	Lymphocyte percentage of white cells	TRUE	reported	igd	0.4885	0.4885	0.000181802	31.2294
0.00384172	1.82e-55	4	38372055	0.0602697	171748	ebi-a-GCST004632	rs1386622	G	T	0.6803	Lymphocyte percentage of white cells	TRUE	reported	igd	0.3197	0.3197	0.00143098	246.117
0.00367577	3.59e-36	4	74959996	-0.046161	171748	ebi-a-GCST004632	rs11725704	G	A	0.3762	Lymphocyte percentage of white cells	TRUE	reported	igd	0.6238	0.3762	0.00091741	157.706
0.00357878	3.23e-22	4	103540780	0.0346893	171748	ebi-a-GCST004632	rs7674640	T	C	0.519	Lymphocyte percentage of white cells	TRUE	reported	igd	0.481	0.481	0.000546754	93.9542
0.00407278	2.87e-29	5	35849941	0.045741	171748	ebi-a-GCST004632	rs62355272	A	C	0.2572	Lymphocyte percentage of white cells	TRUE	reported	igd	0.7428	0.2572	0.00073387	126.132
0.00362339	6.78e-12	5	71695918	0.0248646	171748	ebi-a-GCST004632	rs10036789	G	C	0.4665	Lymphocyte percentage of white cells	TRUE	reported	igd	0.5335	0.4665	0.000274108	47.0899
0.00400579	7.57e-11	5	131808668	0.0260736	171748	ebi-a-GCST004632	rs2548992	G	A	0.7336	Lymphocyte percentage of white cells	TRUE	reported	igd	0.2664	0.2664	0.000246619	42.3663
0.00357698	4.35e-13	5	148205927	0.0259121	171748	ebi-a-GCST004632	rs11168070	C	G	0.5496	Lymphocyte percentage of white cells	TRUE	reported	igd	0.4504	0.4504	0.000305455	52.4768
0.00664637	4.19e-09	5	158430700	-0.0390569	171748	ebi-a-GCST004632	rs75494227	G	A	0.0799	Lymphocyte percentage of white cells	TRUE	reported	igd	0.9201	0.0799	0.000201024	34.532
0.00581349	3.03e-13	5	176737720	0.0423985	171748	ebi-a-GCST004632	rs13190036	G	A	0.8923	Lymphocyte percentage of white cells	TRUE	reported	igd	0.1077	0.1077	0.0003096	53.189
0.0037092	2.17e-08	5	141539339	-0.0207642	171748	ebi-a-GCST004632	rs249677	A	C	0.632	Lymphocyte percentage of white cells	TRUE	reported	igd	0.368	0.368	0.000182431	31.3375
0.00383299	2.8e-08	5	1287340	0.0212854	171748	ebi-a-GCST004632	rs2736099	G	A	0.644	Lymphocyte percentage of white cells	TRUE	reported	igd	0.356	0.356	0.000179522	30.8378
0.00358186	1.78e-16	6	109590004	-0.0294993	171748	ebi-a-GCST004632	rs9487023	G	A	0.4455	Lymphocyte percentage of white cells	TRUE	reported	igd	0.5545	0.4455	0.000394769	67.8268
0.0088772	3.82e-08	6	31395404	0.0488173	171748	ebi-a-GCST004632	rs183473609	A	G	0.0509	Lymphocyte percentage of white cells	TRUE	reported	igd	0.9491	0.0509	0.000176046	30.2406
0.00362101	4.75e-09	6	32214059	-0.0212041	171748	ebi-a-GCST004632	rs397379	C	G	0.4029	Lymphocyte percentage of white cells	TRUE	reported	igd	0.5971	0.4029	0.000199619	34.2906
0.00359415	5.52e-23	6	24820052	-0.0354805	171748	ebi-a-GCST004632	rs6911302	C	A	0.5516	Lymphocyte percentage of white cells	TRUE	reported	igd	0.4484	0.4484	0.000567086	97.45
0.00481873	2.31e-08	6	29751129	-0.0269242	171748	ebi-a-GCST004632	rs9258357	C	T	0.8378	Lymphocyte percentage of white cells	TRUE	reported	igd	0.1622	0.1622	0.00018174	31.2187
0.00424978	2.16e-10	6	108147664	-0.0269845	171748	ebi-a-GCST004632	rs17589215	T	C	0.2363	Lymphocyte percentage of white cells	TRUE	reported	igd	0.7637	0.2363	0.000234694	40.3172
0.00515423	1.82e-09	6	29921235	-0.0309935	171748	ebi-a-GCST004632	rs9260532	T	C	0.1441	Lymphocyte percentage of white cells	TRUE	reported	igd	0.8559	0.1441	0.00021049	36.1583
0.00641834	1.41e-18	6	31314723	0.0564578	171748	ebi-a-GCST004632	rs111606016	C	T	0.0841	Lymphocyte percentage of white cells	TRUE	reported	igd	0.9159	0.0841	0.000450314	77.3744
0.00354961	1.45e-11	6	87983690	0.023969	171748	ebi-a-GCST004632	rs9362417	G	A	0.4893	Lymphocyte percentage of white cells	TRUE	reported	igd	0.5107	0.4893	0.000265419	45.5967
0.00427483	1.23e-08	6	138006504	-0.0243504	171748	ebi-a-GCST004632	rs6920220	A	G	0.2212	Lymphocyte percentage of white cells	TRUE	reported	igd	0.7788	0.2212	0.000188886	32.4466
0.00362496	3.93e-08	7	3171020	0.0199153	171748	ebi-a-GCST004632	rs13223928	C	T	0.4988	Lymphocyte percentage of white cells	TRUE	reported	igd	0.5012	0.4988	0.000175711	30.183
0.00358883	2.09e-08	7	39972125	-0.0201146	171748	ebi-a-GCST004632	rs10243593	A	G	0.4709	Lymphocyte percentage of white cells	TRUE	reported	igd	0.5291	0.4709	0.000182871	31.4132
0.00429716	1.82e-13	7	6497501	0.0316347	171748	ebi-a-GCST004632	rs6962012	G	T	0.2269	Lymphocyte percentage of white cells	TRUE	reported	igd	0.7731	0.2269	0.000315454	54.195
0.00368531	4.41e-29	7	28277107	-0.0412495	171748	ebi-a-GCST004632	rs2158799	G	C	0.6083	Lymphocyte percentage of white cells	TRUE	reported	igd	0.3917	0.3917	0.000728922	125.281
0.0060325	2.47e-27	7	92408370	0.0653351	171748	ebi-a-GCST004632	rs445	T	C	0.0971	Lymphocyte percentage of white cells	TRUE	reported	igd	0.9029	0.0971	0.000682512	117.299
0.00422072	5.21e-10	7	150217309	0.0262219	171748	ebi-a-GCST004632	rs3735080	T	C	0.2296	Lymphocyte percentage of white cells	TRUE	reported	igd	0.7704	0.2296	0.000224681	38.5967
0.00395959	3.99e-42	7	28724374	-0.0538517	171748	ebi-a-GCST004632	rs56388170	T	G	0.2957	Lymphocyte percentage of white cells	TRUE	reported	igd	0.7043	0.2957	0.00107582	184.967
0.00389555	1.66e-13	8	10698227	-0.0287241	171748	ebi-a-GCST004632	rs3808604	T	A	0.303	Lymphocyte percentage of white cells	TRUE	reported	igd	0.697	0.303	0.000316465	54.3689
0.00457648	2.1e-23	8	61646351	-0.0456198	171748	ebi-a-GCST004632	rs35440906	CA	C	0.1869	Lymphocyte percentage of white cells	TRUE	reported	igd	0.8131	0.1869	0.00057823	99.3662
0.00413691	7.6e-19	8	79635969	-0.036677	171748	ebi-a-GCST004632	rs2046338	A	C	0.75	Lymphocyte percentage of white cells	TRUE	reported	igd	0.25	0.25	0.000457452	78.6014
0.00418512	1.49e-10	8	41630405	0.0268121	171748	ebi-a-GCST004632	rs4737009	A	G	0.2363	Lymphocyte percentage of white cells	TRUE	reported	igd	0.7637	0.2363	0.000238919	41.0432
0.00363092	2.53e-30	8	130618150	0.0415514	171748	ebi-a-GCST004632	rs59697075	T	C	0.5868	Lymphocyte percentage of white cells	TRUE	reported	igd	0.4132	0.4132	0.00076193	130.958
0.00421159	2.81e-11	8	30291704	-0.0280328	171748	ebi-a-GCST004632	rs2979472	C	G	0.7663	Lymphocyte percentage of white cells	TRUE	reported	igd	0.2337	0.2337	0.000257892	44.3033
0.00387836	5.45e-10	8	126507389	-0.0240672	171748	ebi-a-GCST004632	rs2954038	A	C	0.6977	Lymphocyte percentage of white cells	TRUE	reported	igd	0.3023	0.3023	0.000224164	38.5079
0.00378318	2.62e-08	9	82348771	-0.0210539	171748	ebi-a-GCST004632	rs4877504	T	C	0.6349	Lymphocyte percentage of white cells	TRUE	reported	igd	0.3651	0.3651	0.000180294	30.9703
0.00771017	2.5e-11	9	91510746	-0.0514549	171748	ebi-a-GCST004632	rs62553886	T	A	0.0576	Lymphocyte percentage of white cells	TRUE	reported	igd	0.9424	0.0576	0.000259251	44.537
0.00486122	1.14e-08	9	22145694	-0.027753	171748	ebi-a-GCST004632	rs2065500	G	A	0.1593	Lymphocyte percentage of white cells	TRUE	reported	igd	0.8407	0.1593	0.000189738	32.593
0.0040414	1.72e-12	9	4763491	-0.0285157	171748	ebi-a-GCST004632	rs12005199	A	G	0.3078	Lymphocyte percentage of white cells	TRUE	reported	igd	0.6922	0.3078	0.000289792	49.7851
0.00460243	2.93e-08	9	136149711	0.0255226	171748	ebi-a-GCST004632	rs115478735	T	A	0.1817	Lymphocyte percentage of white cells	TRUE	reported	igd	0.8183	0.1817	0.000179022	30.7518
0.00365183	1.09e-09	10	73508791	-0.0222583	171748	ebi-a-GCST004632	rs748113	C	T	0.436	Lymphocyte percentage of white cells	TRUE	reported	igd	0.564	0.436	0.000216261	37.1499
0.00362366	5.96e-12	10	98966485	-0.0249329	171748	ebi-a-GCST004632	rs10882873	A	G	0.5853	Lymphocyte percentage of white cells	TRUE	reported	igd	0.4147	0.4147	0.000275575	47.3419
0.00361777	1.33e-11	10	81045207	0.024475	171748	ebi-a-GCST004632	rs1250569	C	T	0.4417	Lymphocyte percentage of white cells	TRUE	reported	igd	0.5583	0.4417	0.000266413	45.7676
0.00596354	2.3e-10	10	6094697	-0.037809	171748	ebi-a-GCST004632	rs61839660	T	C	0.0988	Lymphocyte percentage of white cells	TRUE	reported	igd	0.9012	0.0988	0.000233985	40.1955
0.00422878	2.9e-10	10	28790451	-0.0266582	171748	ebi-a-GCST004632	rs2486635	A	G	0.7616	Lymphocyte percentage of white cells	TRUE	reported	igd	0.2384	0.2384	0.000231334	39.7399
0.0037363	1.35e-18	11	308314	-0.032884	171748	ebi-a-GCST004632	rs14408	C	T	0.3668	Lymphocyte percentage of white cells	TRUE	reported	igd	0.6332	0.3668	0.000450815	77.4606
0.00499037	2.85e-09	11	47255598	0.0296417	171748	ebi-a-GCST004632	rs326224	C	T	0.8463	Lymphocyte percentage of white cells	TRUE	reported	igd	0.1537	0.1537	0.000205381	35.2806
0.00356924	2.45e-09	11	128406438	0.0212892	171748	ebi-a-GCST004632	rs3802826	G	A	0.514	Lymphocyte percentage of white cells	TRUE	reported	igd	0.486	0.486	0.000207103	35.5764
0.00361443	2.27e-09	11	60023087	-0.0216054	171748	ebi-a-GCST004632	rs1562990	A	C	0.5901	Lymphocyte percentage of white cells	TRUE	reported	igd	0.4099	0.4099	0.000208	35.7306
0.00367175	5.79e-18	11	122518525	0.0317113	171748	ebi-a-GCST004632	rs6589939	G	A	0.3793	Lymphocyte percentage of white cells	TRUE	reported	igd	0.6207	0.3793	0.000434112	74.5894
0.00398375	9.25e-50	12	9912730	-0.0590827	171748	ebi-a-GCST004632	rs3176789	T	C	0.2789	Lymphocyte percentage of white cells	TRUE	reported	igd	0.7211	0.2789	0.00127905	219.954
0.00357257	2.52e-08	12	69732105	-0.0199052	171748	ebi-a-GCST004632	rs4761234	C	T	0.4859	Lymphocyte percentage of white cells	TRUE	reported	igd	0.5141	0.4859	0.000180718	31.0432
0.00356367	1.95e-30	12	111932800	-0.0408617	171748	ebi-a-GCST004632	rs7137828	T	C	0.5162	Lymphocyte percentage of white cells	TRUE	reported	igd	0.4838	0.4838	0.000764916	131.472
0.00444194	2.37e-14	12	123771015	0.0338873	171748	ebi-a-GCST004632	rs71444571	A	G	0.2014	Lymphocyte percentage of white cells	TRUE	reported	igd	0.7986	0.2014	0.000338758	58.2001
0.00407204	2.26e-21	12	6516231	0.0386532	171748	ebi-a-GCST004632	rs11064177	G	C	0.301	Lymphocyte percentage of white cells	TRUE	reported	igd	0.699	0.301	0.000524357	90.1035
0.00390787	1.88e-08	13	114920867	0.0219719	171748	ebi-a-GCST004632	rs9590390	A	G	0.2943	Lymphocyte percentage of white cells	TRUE	reported	igd	0.7057	0.2943	0.000184028	31.6119
0.00403724	3.56e-16	13	74674871	-0.0329141	171748	ebi-a-GCST004632	rs4885150	C	T	0.7258	Lymphocyte percentage of white cells	TRUE	reported	igd	0.2742	0.2742	0.000386843	66.4645
0.00371182	2.66e-12	13	28612886	-0.0259638	171748	ebi-a-GCST004632	rs2504235	G	A	0.6359	Lymphocyte percentage of white cells	TRUE	reported	igd	0.3641	0.3641	0.000284805	48.928
0.00506875	7.8e-13	13	41522338	-0.0363157	171748	ebi-a-GCST004632	rs9532679	C	A	0.1509	Lymphocyte percentage of white cells	TRUE	reported	igd	0.8491	0.1509	0.00029879	51.3313
0.00358117	6.01e-09	13	43051113	-0.0208295	171748	ebi-a-GCST004632	rs140024995	TAA	T	0.515	Lymphocyte percentage of white cells	TRUE	reported	igd	0.485	0.485	0.000196938	33.8301
0.00365925	2.43e-12	14	25449226	-0.0256413	171748	ebi-a-GCST004632	rs8017228	C	A	0.3934	Lymphocyte percentage of white cells	TRUE	reported	igd	0.6066	0.3934	0.000285812	49.1011
0.00382454	2.45e-08	14	64949691	0.02133	171748	ebi-a-GCST004632	rs73265639	A	T	0.3205	Lymphocyte percentage of white cells	TRUE	reported	igd	0.6795	0.3205	0.000181073	31.1041
[truncated: 3,806 more rows]
